# Supplementary material for: Candidate Essential Genes in Burkholderia cenocepacia J2315 Identified by Genome-Wide TraDIS
Source: Front Microbiol. 2016 Aug 22;7:1288. doi: 10.3389/fmicb.2016.01288 (PMC4993015; doi:10.3389/fmicb.2016.01288)
Supplement: SUPPLEMENTARY DATA — Lists of B. cenocepacia J2315 general and conditional-essential genes identified in this study. [file Data_Sheet_1.XLSX]

## Sheet: Input pool
Supplementary Data Table 1
383 essential genes identified in input pool
Gene Locus	Gene Name	Gene Description	COG ID	COG CLASS	COG Description	Number of Homolog in DEG	B. cenocepacia essential genes by in silico prediction (Juhas et. al 2012)*	Ortholog in B. pseudomallei	Essential in B. pseudomallei (Moule et. al 2014)	Ortholog in B. thailandensis	Essential in B. thailandensis (Baugh et. al 2013)
BCAL0027		chromosome partitioning protein ParB	COG1475	K	Predicted transcriptional regulators	13	Essential	BPSL3405	Essential	BTH_I3317	Essential
BCAL0030	atpB	F0F1 ATP synthase subunit A	COG0356	C	F0F1-type ATP synthase, subunit a	11	Essential	BPSL3402	Essential	BTH_I3314	Essential
BCAL0031	atpE	F0F1 ATP synthase subunit C	COG0636	C	F0F1-type ATP synthase, subunit c/Archaeal/vacuolar-type H+-ATPase, subunit K	4	Essential	BPSL3401	Non essential	BTH_I3313	Essential
BCAL0032	atpF	F0F1 ATP synthase subunit B	COG0711	C	F0F1-type ATP synthase, subunit b	9	Non essential	BPSL3400	Essential	BTH_I3312	Essential
BCAL0033	atpH	F0F1 ATP synthase subunit delta	COG0712	C	F0F1-type ATP synthase, delta subunit (mitochondrial oligomycin sensitivity protein)	7	Essential	BPSL3399	Non essential	BTH_I3311	Essential
BCAL0034	atpA	F0F1 ATP synthase subunit alpha	COG0056	C	F0F1-type ATP synthase, alpha subunit	42	Essential	BPSL3398	Essential	BTH_I3310	Essential
BCAL0035	atpG	F0F1 ATP synthase subunit gamma	COG0224	C	F0F1-type ATP synthase, gamma subunit	19	Essential	BPSL3397	Essential	BTH_I3309	Essential
BCAL0036	atpD	F0F1 ATP synthase subunit beta	COG0055	C	F0F1-type ATP synthase, beta subunit	41	Essential	BPSL3396	Essential	BTH_I3308	Essential
BCAL0040	hemE	uroporphyrinogen decarboxylase	COG0407	H	Uroporphyrinogen-III decarboxylase	17	Non essential	BPSL3391	Essential	BTH_I3304	Essential
BCAL0041	priA	primosome assembly protein PriA	COG1198	L	Primosomal protein N' (replication factor Y) - superfamily II helicase	14	Essential	BPSL3390	Essential	BTH_I3303	Essential
BCAL0083a		hypothetical protein	-	-	-	no homolog	Non essential	BPSL0130a	Non essential
BCAL0086		hypothetical protein	-	-	-	no homolog	Non essential
BCAL0115	rpsU	30S ribosomal protein S21	COG0828	J	Ribosomal protein S21	1	Essential	BPSL3318	Non essential	BTH_I3195	Essential
BCAL0220	secE	preprotein translocase subunit SecE	COG0690	U	Preprotein translocase subunit SecE	1	Essential	BPSL3227	Non essential	BTH_I3082	Essential
BCAL0221	nusG	transcription antitermination protein NusG	COG0250	K	Transcription antiterminator	22	Essential	BPSL3226	Essential	BTH_I3081	Essential
BCAL0222	rplK	50S ribosomal protein L11	COG0080	J	Ribosomal protein L11	26	Essential	BPSL3225	Essential	BTH_I3080	Essential
BCAL0223	rplA	50S ribosomal protein L1	COG0081	J	Ribosomal protein L1	20	Essential	BPSL3224	Non essential	BTH_I3079	Essential
BCAL0224	rplJ	50S ribosomal protein L10	COG0244	J	Ribosomal protein L10	21	Essential	BPSL3223	Essential	BTH_I3078	Essential
BCAL0225	rplL	50S ribosomal protein L7/L12	COG0222	J	Ribosomal protein L7/L12	25	Essential	BPSL3222	Non essential	BTH_I3077	Essential
BCAL0226	rpoB	DNA-directed RNA polymerase subunit beta	COG0085	K	DNA-directed RNA polymerase, beta subunit/140 kD subunit	32	Non essential	BPSL3221	Essential	BTH_I3076	Essential
BCAL0227	rpoC	DNA-directed RNA polymerase subunit beta'	COG0086	K	DNA-directed RNA polymerase, beta' subunit/160 kD subunit	30	Essential	BPSL3220	Essential	BTH_I3075	Essential
BCAL0229	rpsL	30S ribosomal protein S12	COG0048	J	Ribosomal protein S12	29	Essential	BPSL3218	Non essential	BTH_I3073	Essential
BCAL0230	rpsG	30S ribosomal protein S7	COG0049	J	Ribosomal protein S7	30	Essential	BPSL3217	Essential	BTH_I3072	Essential
BCAL0231	fusA	elongation factor G	COG0480	J	Translation elongation factors (GTPases)	40	Essential	BPSL3216	Essential	BTH_I3071	Non essential
BCAL0233	rpsJ	30S ribosomal protein S10	COG0051	J	Ribosomal protein S10	25	Essential	BPSL3214	Non essential	BTH_I3069	Essential
BCAL0234	rplC	50S ribosomal protein L3	COG0087	J	Ribosomal protein L3	31	Essential	BPSL3213	Essential	BTH_I3068	Essential
BCAL0235a	rplD	50S ribosomal protein L4	COG0088	J	Ribosomal protein L4	31	Essential	BPSL3212	Essential	BTH_I3067	Essential
BCAL0236	rplW	50S ribosomal protein L23	COG0089	J	Ribosomal protein L23	19	Essential	BPSL3211	Non essential	BTH_I3066	Essential
BCAL0237	rplB	50S ribosomal protein L2	COG0090	J	Ribosomal protein L2	31	Essential	BPSL3210	Essential	BTH_I3065	Essential
BCAL0238	rpsS	30S ribosomal protein S19	COG0185	J	Ribosomal protein S19	26	Essential	BPSL3209	Non essential	BTH_I3064	Essential
BCAL0239a	rplV	50S ribosomal protein L22	COG0091	J	Ribosomal protein L22	25	Essential	BPSL3208	Non essential	BTH_I3063	Non essential
BCAL0240	rpsC	30S ribosomal protein S3	COG0092	J	Ribosomal protein S3	31	Essential	BPSL3207	Essential	BTH_I3062	Essential
BCAL0241	rplP	50S ribosomal protein L16	COG0197	J	Ribosomal protein L16/L10E	29	Essential	BPSL3206	Non essential	BTH_I3061	Essential
BCAL0242	rpmC	50S ribosomal protein L29	COG0255	J	Ribosomal protein L29	9	Essential	BPSL3205	Non essential	BTH_I3060	Essential
BCAL0244	rplN	50S ribosomal protein L14	COG0093	J	Ribosomal protein L14	26	Essential	BPSL3203	Non essential	BTH_I3058	Essential
BCAL0245	rplX	50S ribosomal protein L24	COG0198	J	Ribosomal protein L24	26	Non essential	BPSL3202	Non essential	BTH_I3057	Essential
BCAL0246	rplE	50S ribosomal protein L5	COG0094	J	Ribosomal protein L5	29	Essential	BPSL3201	Essential	BTH_I3056	Essential
BCAL0247	rpsN	30S ribosomal protein S14	COG0199	J	Ribosomal protein S14	18	Essential	BPSL3200	Non essential	BTH_I3055	Non essential
BCAL0248	rpsH	30S ribosomal protein S8	COG0096	J	Ribosomal protein S8	26	Essential	BPSL3199	Non essential	BTH_I3054	Essential
BCAL0249	rplF	50S ribosomal protein L6	COG0097	J	Ribosomal protein L6P/L9E	32	Essential	BPSL3198	Essential	BTH_I3053	Essential
BCAL0250	rplR	50S ribosomal protein L18	COG0256	J	Ribosomal protein L18	25	Essential	BPSL3197	Non essential	BTH_I3052	Essential
BCAL0251	rpsE	30S ribosomal protein S5	COG0098	J	Ribosomal protein S5	31	Essential	BPSL3196	Essential	BTH_I3051	Essential
BCAL0252	rpmD	50S ribosomal protein L30	COG1841	J	Ribosomal protein L30/L7E	11	Essential	BPSL3195	Non essential	BTH_I3050	Essential
BCAL0253	rplO	50S ribosomal protein L15	COG0200	J	Ribosomal protein L15	27	Essential	BPSL3194	Essential	BTH_I3049	Essential
BCAL0254	secY	preprotein translocase subunit SecY	COG0201	U	Preprotein translocase subunit SecY	31	Essential	BPSL3193	Essential	BTH_I3048	Essential
BCAL0255	infA	translation initiation factor IF-1	COG0361	J	Translation initiation factor 1 (IF-1)	26	Non essential	BPSL3192	Non essential	BTH_I3047	Essential
BCAL0256	rpmJ	conserved hypothetical protein (pseudogene)	COG0257	J	Ribosomal protein L36	7	Non essential	BPSL3191	Non essential	BTH_I3046	Essential
BCAL0257	rpsM	30S ribosomal protein S13	COG0099	J	Ribosomal protein S13	27	Essential	BPSL3190	Non essential	BTH_I3045	Essential
BCAL0258	rpsK	30S ribosomal protein S11	COG0100	J	Ribosomal protein S11	28	Essential	BPSL3189	Non essential	BTH_I3044	Essential
BCAL0259	rpsD	30S ribosomal protein S4	COG0522	J	Ribosomal protein S4 and related proteins	29	Essential	BPSL3188	Essential	BTH_I3043	Essential
BCAL0260	rpoA	DNA-directed RNA polymerase subunit alpha	COG0202	K	DNA-directed RNA polymerase, alpha subunit/40 kD subunit	31	Essential	BPSL3187	Essential	BTH_I3042	Essential
BCAL0264	hemB	delta-aminolevulinic acid dehydratase	COG0113	H	Delta-aminolevulinic acid dehydratase	13	Essential	BPSL3183	Non essential	BTH_I3038	Non essential
BCAL0265	engB	ribosome biogenesis GTP-binding protein YsxC	COG0218	R	Predicted GTPase	28	Non essential	BPSL3182	Non essential	BTH_I3037	Essential
BCAL0301		ABC transporter ATP-binding protein	COG1127	Q	ABC-type transport system involved in resistance to organic solvents, ATPase component	100	Essential	BPSL3150	Non essential	BTH_I3004	Non essential
BCAL0302		hypothetical protein	COG0767	Q	ABC-type transport system involved in resistance to organic solvents, permease component	2	Essential	BPSL3149	Non essential	BTH_I3003	Non essential
BCAL0303		hypothetical protein	COG1463	Q	ABC-type transport system involved in resistance to organic solvents, periplasmic component	no homolog	Essential	BPSL3148	Non essential	BTH_I3002	Non essential
BCAL0331		putative stringent starvation protein A	COG0625	O	Glutathione S-transferase	4	Essential	BPSL3120	Essential	BTH_I2974	Essential
BCAL0374	prfA	peptide chain release factor 1	COG0216	J	Protein chain release factor A	52	Essential	BPSL3073	Non essential	BTH_I2930	Essential
BCAL0375	hemA	glutamyl-tRNA reductase	COG0373	H	Glutamyl-tRNA reductase	12	Essential	BPSL3072	Non essential	BTH_I2929	Essential
BCAL0388		ubiquinone biosynthesis hydroxylase family protein	COG0654	HC	2-polyprenyl-6-methoxyphenol hydroxylase and related FAD-dependent oxidoreductases	20	Essential	BPSL3059	Non essential	BTH_I2918	Non essential
BCAL0421	gyrB	DNA gyrase subunit B	COG0187	L	Type IIA topoisomerase (DNA gyrase/topo II, topoisomerase IV), B subunit	58	Essential	BPSL0073	Essential	BTH_I3241	Essential
BCAL0422	dnaN	DNA polymerase III subunit beta	COG0592	L	DNA polymerase sliding clamp subunit (PCNA homolog)	24	Essential	BPSL0074	Essential	BTH_I3240	Essential
BCAL0423	dnaA	chromosomal replication initiation protein	COG0593	L	ATPase involved in DNA replication initiation	28	Essential	BPSL0075	Essential	BTH_I3239	Essential
BCAL0423a	rpmH	50S ribosomal protein L34	COG0230	J	Ribosomal protein L34	12	Non essential	BPSL0075a	Non essential	BTH_I3238	Essential
BCAL0426		putative inner membrane protein translocase component YidC	COG0706	U	Preprotein translocase subunit YidC	25	Essential	BPSL0078	Essential	BTH_I3235	Essential
BCAL0451		putative NADP-dependent glyceraldehyde-3-phosphate dehydrogenase	COG1012	C	NAD-dependent aldehyde dehydrogenases	14	Non essential
BCAL0462		DNA topoisomerase III	COG0550	L	Topoisomerase IA	20	Essential	BPSL0118	Non essential	BTH_I0125	Essential
BCAL0463		putative thioredoxin	-	-	-	1	Non essential	BPSL0119	Non essential	BTH_I0126	Essential
BCAL0466	fmt	methionyl-tRNA formyltransferase	COG0223	J	Methionyl-tRNA formyltransferase	31	Essential	BPSL0122	Non essential	BTH_I0129	Essential
BCAL0472		two-component regulatory system, response regulator protein	COG2204	T	Response regulator containing CheY-like receiver, AAA-type ATPase, and DNA-binding domains	16	Essential	BPSL0128	Essential	BTH_I0135	Essential
BCAL0483	gatC	aspartyl/glutamyl-tRNA amidotransferase subunit C	COG0721	J	Asp-tRNAAsn/Glu-tRNAGln amidotransferase C subunit	5	Essential	BPSL0187	Non essential	BTH_I0147	Essential
BCAL0484	gatA	aspartyl/glutamyl-tRNA amidotransferase subunit A	COG0154	J	Asp-tRNAAsn/Glu-tRNAGln amidotransferase A subunit and related amidases	18	Essential	BPSL0188	Essential	BTH_I0148	Essential
BCAL0485	gatB	aspartyl/glutamyl-tRNA amidotransferase subunit B	COG0064	J	Asp-tRNAAsn/Glu-tRNAGln amidotransferase B subunit (PET112 homolog)	21	Essential	BPSL0189	Essential	BTH_I0149	Essential
BCAL0509	metK	S-adenosylmethionine synthetase	COG0192	H	S-adenosylmethionine synthetase	31	Essential	BPSL0212	Essential	BTH_I0174	Essential
BCAL0536	fpr	ferredoxin--NADP reductase	COG1018	C	Flavodoxin reductases (ferredoxin-NADPH reductases) family 1	6	Non essential	BPSL0241	Essential	BTH_I0211	Essential
BCAL0558	cca	multifunctional tRNA nucleotidyl transferase/2'3'-cyclic phosphodiesterase/2'nucleotidase/phosphatase	COG0617	J	tRNA nucleotidyltransferase/poly(A) polymerase	15	Essential	BPSL0265	Essential	BTH_I0236	Essential
BCAL0601		putative gamma-glutamyl-gamma-aminobutyrate hydrolase	COG2071	R	Predicted glutamine amidotransferases	no homolog	Non essential			BTH_II1945	Non essential
BCAL0612	glmU	bifunctional UDP-N-acetylglucosamine pyrophosphorylase/glucosamine-1-phosphate N-acetyltransferase	COG1207	M	N-acetylglucosamine-1-phosphate uridyltransferase (contains nucleotidyltransferase and I-patch acetyltransferase domains)	24	Essential	BPSL0313	Essential	BTH_I0289	Essential
BCAL0614		hypothetical protein	COG1539	H	Dihydroneopterin aldolase	2	Essential	BPSL0315	Non essential	BTH_I0291	Essential
BCAL0679	argS	arginyl-tRNA synthetase	COG0018	J	Arginyl-tRNA synthetase	28	Essential	BPSL0383	Essential	BTH_I0355	Essential
BCAL0692		hypothetical protein	-	-	-	no homolog	Non essential	BPSL0396	Non essential	BTH_I0368	Non essential
BCAL0693		pantothenate kinase	COG1521	K	Putative transcriptional regulator, homolog of Bvg accessory factor	9	Non essential	BPSL0397	Essential	BTH_I0369	Essential
BCAL0694		biotin--protein ligase	COG0340	H	Biotin-(acetyl-CoA carboxylase) ligase	10	Non essential	BPSL0398	Essential	BTH_I0370	Essential
BCAL0706		hypothetical protein	COG2921	S	Uncharacterized conserved protein	no homolog	Non essential	BPSL0410	Non essential	BTH_I0382	Non essential
BCAL0709	lipB	lipoate-protein ligase B	COG0321	H	Lipoate-protein ligase B	10	Essential	BPSL0413	Non essential	BTH_I0385	Non essential
BCAL0710	lipA	putative GTP cyclohydrolase II (pseudogene)	COG0320	H	Lipoate synthase	12	Essential	BPSL0414	Essential	BTH_I0386	Essential
BCAL0787	rpoH	RNA polymerase factor sigma-32	COG0568	K	DNA-directed RNA polymerase, sigma subunit (sigma70/sigma32)	43	Essential	BPSL0504	Non essential	BTH_I0456	Essential
BCAL0793		putative cell division protein	COG0552	U	Signal recognition particle GTPase	60	Essential			BTH_I0466	Essential
BCAL0795	coaD	phosphopantetheine adenylyltransferase	COG0669	H	Phosphopantetheine adenylyltransferase	24	Essential	BPSL0516	Non essential	BTH_I0469	Essential
BCAL0798	pth	peptidyl-tRNA hydrolase	COG0193	J	Peptidyl-tRNA hydrolase	29	Essential	BPSL0519	Non essential	BTH_I0472	Essential
BCAL0800	prs	ribose-phosphate pyrophosphokinase	COG0462	FE	Phosphoribosylpyrophosphate synthetase	28	Essential	BPSL0521	Essential	BTH_I0474	Essential
BCAL0802		4-diphosphocytidyl-2-C-methyl-D-erythritol kinase	COG1947	I	4-diphosphocytidyl-2C-methyl-D-erythritol 2-phosphate synthase	no homolog	Non essential
BCAL0809		HPr kinase/phosphorylase	COG1493	T	Serine kinase of the HPr protein, regulates carbohydrate metabolism	8	Essential	BPSL0530	Essential	BTH_I0483	Essential
BCAL0814		ABC transporter ATP-binding protein	COG1137	R	ABC-type (unclassified) transport system, ATPase component	100	Essential	BPSL0534	Essential	BTH_I0487	Essential
BCAL0815		OstA-like protein	COG1934	S	Uncharacterized protein conserved in bacteria	2	Non essential	BPSL0535	Essential	BTH_I0488	Essential
BCAL0816		hypothetical protein	COG3117	S	Uncharacterized protein conserved in bacteria	1	Essential	BPSL0536	Non essential	BTH_I0489	Essential
BCAL0818		putative arabinose 5-phosphate isomerase	COG0794	M	Predicted sugar phosphate isomerase involved in capsule formation	7	Essential	BPSL0538	Non essential	BTH_I0491	Essential
BCAL0827	ssb	single-stranded DNA-binding protein	COG0629	L	Single-stranded DNA-binding protein	21	Essential	BPSL0547	Essential	BTH_I0500	Essential
BCAL0873	ubiE	ubiquinone/menaquinone biosynthesis methyltransferase	COG2226	H	Methylase involved in ubiquinone/menaquinone biosynthesis	18	Essential	BPSL0637	Non essential	BTH_I0553	Essential
BCAL0876	ubiB	putative ubiquinone biosynthesis protein UbiB	COG0661	R	Predicted unusual protein kinase	12	Essential	BPSL0640	Essential	BTH_I0556	Essential
BCAL0880	aspS	aspartyl-tRNA synthetase	COG0173	J	Aspartyl-tRNA synthetase	54	Essential	BPSL0644	Essential	BTH_I0560	Essential
BCAL0894		hypothetical protein	COG1452	M	Organic solvent tolerance protein OstA	15	Essential	BPSL0658	Essential	BTH_I0575	Essential
BCAL0896	pdxA	4-hydroxythreonine-4-phosphate dehydrogenase	COG1995	H	Pyridoxal phosphate biosynthesis protein	11	Non essential	BPSL0660	Essential	BTH_I0577	Essential
BCAL0903	glyS	glycyl-tRNA synthetase subunit beta	COG0751	J	Glycyl-tRNA synthetase, beta subunit	22	Essential	BPSL0667	Essential	BTH_I0584	Essential
BCAL0904	glyQ	glycyl-tRNA synthetase subunit alpha	COG0752	J	Glycyl-tRNA synthetase, alpha subunit	20	Essential	BPSL0668	Non essential	BTH_I0585	Essential
BCAL1207		dehydrogenase	COG0604	CR	NADPH:quinone reductase and related Zn-dependent oxidoreductases	2	Non essential
BCAL1254	dnaQ	DNA polymerase III subunit epsilon	COG0847	L	DNA polymerase III, epsilon subunit and related 3'-5' exonucleases	18	Essential	BPSL1341	Essential	BTH_I2791	Essential
BCAL1256		putative methyltransferase	COG2226	H	Methylase involved in ubiquinone/menaquinone biosynthesis	1	Non essential	BPSL1343	Non essential	BTH_I2789	Essential
BCAL1266		putative ribosomal RNA large subunit methyltransferase	COG0293	J	23S rRNA methylase	6	Essential	BPSL1355	Essential	BTH_I2777	Essential
BCAL1267	ftsH	FtsH endopeptidase	COG0465	O	ATP-dependent Zn proteases	27	Essential	BPSL1356	Essential	BTH_I2776	Essential
BCAL1268	folP	dihydropteroate synthase	COG0294	H	Dihydropteroate synthase and related enzymes	17	Non essential	BPSL1357	Essential	BTH_I2775	Non essential
BCAL1269	glmM	phosphoglucosamine mutase	COG1109	G	Phosphomannomutase	31	Essential	BPSL1358	Essential	BTH_I2774	Essential
BCAL1321	glmS3	glucosamine--fructose-6-phosphate aminotransferase	COG0449	M	Glucosamine 6-phosphate synthetase, contains amidotransferase and phosphosugar isomerase domains	27	Essential	BPSL0312	Essential	BTH_II0348	Non essential
BCAL1322		hypothetical protein	-	-	-	no homolog	Non essential	BPSS2010	Non essential	BTH_II0347	Non essential
BCAL1325		hypothetical protein	-	-	-	no homolog	Non essential	BPSS2013	Non essential	BTH_II0344	Non essential
BCAL1326		hypothetical protein	-	-	-	no homolog	Non essential	BPSS2014	Non essential	BTH_II0343	Non essential
BCAL1327		putative glycosyltransferase	COG1215	M	Glycosyltransferases, probably involved in cell wall biogenesis	3	Non essential	BPSS2015	Non essential	BTH_II0342	Non essential
BCAL1346		putative Fe uptake system ATP-binding protein	COG1120	PH	ABC-type cobalamin/Fe3+-siderophores transport systems, ATPase components	49	Non essential	BPSL2723	Non essential	BTH_I1413	Non essential
BCAL1349		two-component regulatory system, sensor kinase protein	COG0642	T	Signal transduction histidine kinase	20	Non essential	BPSS0687	Non essential	BTH_II1740	Non essential
BCAL1350		two-component regulatory system, response regulator protein	COG0745	TK	Response regulators consisting of a CheY-like receiver domain and a winged-helix DNA-binding domain	35	Non essential	BPSS0688	Non essential	BTH_II1739	Non essential
BCAL1357		hypothetical protein	-	-	-	no homolog	Non essential	BPSL2048	Non essential	BTH_I2702	Non essential
BCAL1365		putative lipoprotein	-	-	-	no homolog	Non essential
BCAL1388		hypothetical phage protein (pseudogene)	-	-	-	no homolog	Non essential
BCAL1393		hypothetical protein	-	-	-	no homolog	Non essential	BPSS1578a	Non essential	BTH_II0795	Non essential
BCAL1404		amidohydrolase family protein	COG1574	R	Predicted metal-dependent hydrolase with the TIM-barrel fold	no homolog	Non essential	BPSS0441	Non essential
BCAL1407		hypothetical protein	COG3619	S	Predicted membrane protein	no homolog	Non essential	BPSS0433	Non essential
BCAL1413	glnS	glutaminyl-tRNA synthetase	COG0008	J	Glutamyl- and glutaminyl-tRNA synthetases	43	Essential	BPSL2012	Essential	BTH_I2665	Non essential
BCAL1416	alaS	alanyl-tRNA synthetase	COG0013	J	Alanyl-tRNA synthetase	28	Essential	BPSL2009	Essential	BTH_I2661	Non essential
BCAL1441		SirA-like protein	COG0425	O	Predicted redox protein, regulator of disulfide bond formation	1	Essential	BPSL1987	Non essential	BTH_I2640	Non essential
BCAL1447	galU	UTP--glucose-1-phosphate uridylyltransferase	COG1210	M	UDP-glucose pyrophosphorylase	20	Non essential	BPSL1981	Essential	BTH_I2634	Non essential
BCAL1448	valS	valyl-tRNA synthetase	COG0525	J	Valyl-tRNA synthetase	83	Essential	BPSL1980	Essential	BTH_I2633	Non essential
BCAL1449		putative helicase	COG0210	L	Superfamily I DNA and RNA helicases	22	Essential	BPSL1979	Non essential	BTH_I2632	Non essential
BCAL1468		putative electron transport protein	COG0644	C	Dehydrogenases (flavoproteins)	3	Essential	BPSL1961	Essential	BTH_I2613	Non essential
BCAL1481	thrS	threonyl-tRNA synthetase	COG0441	J	Threonyl-tRNA synthetase	46	Essential	BPSL1945	Essential	BTH_I2595	Non essential
BCAL1482		translation initiation factor IF-3	COG0290	J	Translation initiation factor 3 (IF-3)	no homolog	Non essential
BCAL1483	rpmI	50S ribosomal protein L35	COG0291	J	Ribosomal protein L35	11	Non essential	BPSL1943	Non essential	BTH_I2593	Non essential
BCAL1484	rplT	50S ribosomal protein L20	COG0292	J	Ribosomal protein L20	24	Essential	BPSL1942	Non essential	BTH_I2592	Non essential
BCAL1485	pheS	phenylalanyl-tRNA synthetase subunit alpha	COG0016	J	Phenylalanyl-tRNA synthetase alpha subunit	29	Essential	BPSL1941	Essential	BTH_I2591	Non essential
BCAL1486	pheT	phenylalanyl-tRNA synthetase subunit beta	COG0072	J	Phenylalanyl-tRNA synthetase beta subunit	31	Essential	BPSL1940	Essential	BTH_I2590	Non essential
BCAL1506	nusA	transcription elongation factor NusA	COG0195	K	Transcription elongation factor	27	Essential	BPSL1919	Essential	BTH_I2565	Essential
BCAL1507	infB	translation initiation factor IF-2	COG0532	J	Translation initiation factor 2 (IF-2; GTPase)	54	Essential	BPSL1918	Essential	BTH_I2564	Essential
BCAL1515	sucA	2-oxoglutarate dehydrogenase E1 component	COG0567	C	2-oxoglutarate dehydrogenase complex, dehydrogenase (E1) component, and related enzymes	13	Essential	BPSL1909	Essential	BTH_I2556	Essential
BCAL1516	sucB	dihydrolipoamide succinyltransferase	COG0508	C	Pyruvate/2-oxoglutarate dehydrogenase complex, dihydrolipoamide acyltransferase (E2) component, and related enzymes	29	Essential	BPSL1908	Essential	BTH_I2555	Essential
BCAL1517	odhL	dihydrolipoamide dehydrogenase	COG1249	C	Pyruvate/2-oxoglutarate dehydrogenase complex, dihydrolipoamide dehydrogenase (E3) component, and related enzymes	27	Essential	BPSL1907	Non essential	BTH_I2554	Essential
BCAL1556	rpiA	ribose-5-phosphate isomerase A	COG0120	G	Ribose 5-phosphate isomerase	12	Essential	BPSL1871	Non essential	BTH_I2516	Essential
BCAL1667		hypothetical protein	-	-	-	no homolog	Non essential
BCAL1726		putative oxidoreductase	COG0155	P	Sulfite reductase, beta subunit (hemoprotein)	1	Non essential	BPSL1759	Non essential	BTH_I2398	Non essential
BCAL1727	cobL	precorrin-6Y C5,15-methyltransferase (decarboxylating)	COG2242	H	Precorrin-6B methylase 2	1	Non essential	BPSL1758	Non essential	BTH_I2397	Non essential
BCAL1741		putative hydrolase	COG3545	R	Predicted esterase of the alpha/beta hydrolase fold	no homolog	Non essential	BPSS2297	Non essential
BCAL1775		reductase component of dioxygenase system	COG1018	C	Flavodoxin reductases (ferredoxin-NADPH reductases) family 1	no homolog	Non essential
BCAL1777a		hypothetical protein	-	-	-	no homolog	Non essential
BCAL1779		ABC transporter ATP-binding protein	COG4172	R	ABC-type uncharacterized transport system, duplicated ATPase component	100	Essential	BPSL2200	Non essential	BTH_I1981	Non essential
BCAL1785		putative DNA-binding protein	COG1396	K	Predicted transcriptional regulators	no homolog	Non essential
BCAL1789		putative iron-transport protein	COG0811	U	Biopolymer transport proteins	6	Non essential
BCAL1790		putative iron-transport protein	COG0810	M	Periplasmic protein TonB, links inner and outer membranes	no homolog	Non essential
BCAL1862	phbA	acetyl-CoA acetyltransferase	COG0183	I	Acetyl-CoA acetyltransferase	2	Non essential	BPSL1535	Non essential	BTH_I2256	Non essential
BCAL1880	engA	GTP-binding protein EngA	COG1160	R	Predicted GTPases	53	Non essential	BPSL1517	Non essential	BTH_I2238	Essential
BCAL1883	hisS	histidyl-tRNA synthetase	COG0124	J	Histidyl-tRNA synthetase	30	Essential	BPSL1514	Essential	BTH_I2235	Essential
BCAL1884	ispG	4-hydroxy-3-methylbut-2-en-1-yl diphosphate synthase	COG0821	I	Enzyme involved in the deoxyxylulose pathway of isoprenoid biosynthesis	22	Essential	BPSL1513	Essential	BTH_I2234	Essential
BCAL1887	ndk	nucleoside diphosphate kinase	COG0105	F	Nucleoside diphosphate kinase	10	Essential	BPSL1510	Essential	BTH_I2231	Essential
BCAL1899	dnaX	DNA polymerase III subunits gamma and tau	COG2812	L	DNA polymerase III, gamma/tau subunits	46	Essential	BPSL1498	Essential	BTH_I2219	Essential
BCAL1900	trxA	thioredoxin	COG3118	O	Thioredoxin domain-containing protein	12	Essential	BPSL1497	Non essential	BTH_I2218	Non essential
BCAL1901	rho	transcription termination factor Rho	COG1158	K	Transcription termination factor	16	Essential	BPSL1495	Essential	BTH_I2217	Essential
BCAL1905	rpmE2	50S ribosomal protein L31 type B	COG0254	J	Ribosomal protein L31	5	Essential	BPSL1491	Non essential	BTH_I2213	Essential
BCAL1906		hypothetical protein	COG1807	M	4-amino-4-deoxy-L-arabinose transferase and related glycosyltransferases of PMT family	1	Essential	BPSL1490	Non essential	BTH_I2212	Essential
BCAL1925	thrC	threonine synthase	COG0498	E	Threonine synthase	7	Essential	BPSL1478	Essential	BTH_I2199	Essential
BCAL1929	arnT	aminoarabinose transferase	COG1807	M	4-amino-4-deoxy-L-arabinose transferase and related glycosyltransferases of PMT family	4	Non essential	BPSL1474	Essential	BTH_I2195	Essential
BCAL1931	arnB	putative UDP-4-amino-4-deoxy-l-arabinose--oxoglutarate aminotransferas	COG0399	M	Predicted pyridoxal phosphate-dependent enzyme apparently involved in regulation of cell wall biogenesis	8	Non essential	BPSL1472	Essential	BTH_I2193	Essential
BCAL1932	arnC	Undecaprenyl-phosphate 4-deoxy-4-formamido-L-arabinose transferase	COG0463	M	Glycosyltransferases involved in cell wall biogenesis	8	Non essential	BPSL1471	Essential	BTH_I2192	Essential
BCAL1933	arnA1	putative UDP-4-deoxy-4-formamido-l-arabinose formyltransferase	COG0223	J	Methionyl-tRNA formyltransferase	28	Non essential			BTH_I2191	Essential
BCAL1934	arnA2	putative UDP-4???????-keto-5???????-carboxypentose decarboxylase	COG0451	MG	Nucleoside-diphosphate-sugar epimerases	3	Non essential			BTH_I2190	Essential
BCAL1935		polysaccharide deacetylase	COG0726	G	Predicted xylanase/chitin deacetylase	2	Non essential	BPSL1468	Essential	BTH_I2189	Essential
BCAL1941	dnaB	replicative DNA helicase	COG0305	L	Replicative DNA helicase	31	Essential	BPSL1462	Essential	BTH_I2183	Essential
BCAL1943	rpsR	30S ribosomal protein S18	COG0238	J	Ribosomal protein S18	20	Essential	BPSL1460	Non essential	BTH_I2181	Essential
BCAL1944		putative primosomal replication protein	COG2965	L	Primosomal replication protein N	1	Essential	BPSL1459	Non essential	BTH_I2180	Essential
BCAL1945	rpsF	30S ribosomal protein S6	COG0360	J	Ribosomal protein S6	18	Essential	BPSL1458	Non essential	BTH_I2179	Essential
BCAL1963		DNA polymerase III subunit delta'	COG2812	L	DNA polymerase III, gamma/tau subunits	7	Essential	BPSL1437	Non essential	BTH_I2155	Essential
BCAL1964	tmk	thymidylate kinase	COG0125	F	Thymidylate kinase	25	Essential	BPSL1436	Essential	BTH_I2154	Essential
BCAL1966		tRNA-modifying protein YgfZ	COG0354	R	Predicted aminomethyltransferase related to GcvT	7	Essential	BPSL1434	Essential	BTH_I2152	Essential
BCAL1990	pgi	glucose-6-phosphate isomerase	COG0166	G	Glucose-6-phosphate isomerase	16	Non essential	BPSL1413	Non essential	BTH_I2132	Non essential
BCAL2015	ispF	2-C-methyl-D-erythritol 2,4-cyclodiphosphate synthase	COG0245	I	2C-methyl-D-erythritol 2,4-cyclodiphosphate synthase	20	Non essential	BPSL2098	Non essential	BTH_I2090	Essential
BCAL2016	ispD	2-C-methyl-D-erythritol 4-phosphate cytidylyltransferase	COG1211	I	4-diphosphocytidyl-2-methyl-D-erithritol synthase	22	Essential	BPSL2099	Essential	BTH_I2089	Essential
BCAL2054		putative HEAT-like repeat protein	COG1413	C	FOG: HEAT repeat	no homolog	Non essential
BCAL2061	guaA	GMP synthase	COG0519	F	GMP synthase, PP-ATPase domain/subunit	15	Essential	BPSL2127	Essential	BTH_I2058	Essential
BCAL2063	guaB	inosine 5'-monophosphate dehydrogenase	COG0516	F	IMP dehydrogenase/GMP reductase	16	Essential	BPSL2129	Essential	BTH_I2056	Essential
BCAL2078	lpxB	lipid-A-disaccharide synthase	COG0763	M	Lipid A disaccharide synthetase	19	Essential	BPSL2146	Essential	BTH_I2040	Essential
BCAL2079	lpxA	UDP-N-acetylglucosamine acyltransferase	COG1043	M	Acyl-acyl carrier protein--UDP-N-acetylglucosamine O-acyltransferase	28	Essential	BPSL2147	Essential	BTH_I2039	Essential
BCAL2080	fabZ	(3R)-hydroxymyristoyl-ACP dehydratase	COG0764	I	3-hydroxymyristoyl/3-hydroxydecanoyl-(acyl carrier protein) dehydratases	22	Non essential	BPSL2148	Non essential	BTH_I2038	Essential
BCAL2081	lpxD	UDP-3-O-[3-hydroxymyristoyl] glucosamine N-acyltransferase	COG1044	M	UDP-3-O-3-hydroxymyristoyl glucosamine N-acyltransferase	20	Essential	BPSL2149	Essential	BTH_I2037	Essential
BCAL2082		chaperone protein Skp	COG2825	M	Outer membrane protein	2	Essential	BPSL2150	Essential	BTH_I2036	Essential
BCAL2083		outer membrane protein assembly factor YaeT	COG4775	M	Outer membrane protein/protective antigen OMA87	20	Essential	BPSL2151	Essential	BTH_I2035	Essential
BCAL2085	dxr	1-deoxy-D-xylulose 5-phosphate reductoisomerase	COG0743	I	1-deoxy-D-xylulose 5-phosphate reductoisomerase	23	Essential	BPSL2153	Essential	BTH_I2033	Essential
BCAL2086		putative phosphatidate cytidylyltransferase membrane protein	COG0575	I	CDP-diglyceride synthetase	27	Non essential	BPSL2154	Essential	BTH_I2032	Essential
BCAL2087	uppS	undecaprenyl pyrophosphate synthetase	COG0020	I	Undecaprenyl pyrophosphate synthase	27	Essential	BPSL2155	Essential	BTH_I2031	Essential
BCAL2088	frr	ribosome recycling factor	COG0233	J	Ribosome recycling factor	31	Essential	BPSL2156	Non essential	BTH_I2030	Essential
BCAL2089	pyrH	uridylate kinase	COG0528	F	Uridylate kinase	30	Essential	BPSL2157	Essential	BTH_I2029	Essential
BCAL2090	tsf	elongation factor Ts	COG0264	J	Translation elongation factor Ts	29	Essential	BPSL2158	Essential	BTH_I2028	Essential
BCAL2091	rpsB	30S ribosomal protein S2	COG0052	J	Ribosomal protein S2	28	Essential	BPSL2159	Non essential	BTH_I2027	Essential
BCAL2096	ligA	DNA ligase	COG0272	L	NAD-dependent DNA ligase (contains BRCT domain type II)	33	Essential	BPSL2164	Essential	BTH_I2022	Essential
BCAL2098		putative chromosome partition protein	COG1196	D	Chromosome segregation ATPases	7	Non essential	BPSL2166	Essential	BTH_I2019	Essential
BCAL2101	dapD	2,3,4,5-tetrahydropyridine-2,6-carboxylate N-succinyltransferase	COG2171	E	Tetrahydrodipicolinate N-succinyltransferase	13	Essential	BPSL2169	Essential	BTH_I2016	Non essential
BCAL2111		lysophospholipid transporter LplT	-	-	-	2	Non essential	BPSL2180	Essential	BTH_I2006	Essential
BCAL2114		uracil DNA glycosylase superfamily protein	COG1573	L	Uracil-DNA glycosylase	3	Non essential	BPSL2183	Non essential	BTH_I2003	Essential
BCAL2126	gltX	glutamyl-tRNA synthetase	COG0008	J	Glutamyl- and glutaminyl-tRNA synthetases	48	Essential	BPSL2197	Essential	BTH_I1984	Essential
BCAL2146	ask	aspartate kinase	COG0527	E	Aspartokinases	14	Essential	BPSL2239	Essential	BTH_I1945	Essential
BCAL2147		tRNA(Ile)-lysidine synthase	COG0037	D	Predicted ATPase of the PP-loop superfamily implicated in cell cycle control	16	Essential	BPSL2240	Essential	BTH_I1944	Essential
BCAL2148	accA	acetyl-CoA carboxylase carboxyltransferase subunit alpha	COG0825	I	Acetyl-CoA carboxylase alpha subunit	22	Essential	BPSL2241	Essential	BTH_I1943	Non essential
BCAL2150	cysS	cysteinyl-tRNA synthetase	COG0215	J	Cysteinyl-tRNA synthetase	32	Essential	BPSL2243	Essential	BTH_I1941	Essential
BCAL2154		UDP-2,3-diacylglucosamine hydrolase	COG2908	S	Uncharacterized protein conserved in bacteria	14	Essential	BPSL2247	Essential	BTH_I1937	Essential
BCAL2169		tryptophanyl-tRNA synthetase	COG0180	J	Tryptophanyl-tRNA synthetase	28	Non essential	BPSL2260	Essential	BTH_I1904	Non essential
BCAL2180		2-dehydro-3-deoxyphosphooctonate aldolase	COG2877	M	3-deoxy-D-manno-octulosonic acid (KDO) 8-phosphate synthase	14	Essential	BPSL2271	Non essential	BTH_I1893	Essential
BCAL2181	pyrG	CTP synthetase	COG0504	F	CTP synthase (UTP-ammonia lyase)	25	Essential	BPSL2272	Essential	BTH_I1892	Essential
BCAL2185	lolD	lipoprotein releasing system ATP-binding protein	COG1136	V	ABC-type antimicrobial peptide transport system, ATPase component	100	Non essential	BPSL2276	Non essential	BTH_I1888	Non essential
BCAL2186		putative lipoprotein releasing system transmembrane protein	COG4591	M	ABC-type transport system, involved in lipoprotein release, permease component	32	Essential	BPSL2277	Essential	BTH_I1887	Essential
BCAL2189	prfB	peptide chain release factor 2	COG1186	J	Protein chain release factor B	no homolog	Non essential	BPSL2280	Essential	BTH_I1884	Non essential
BCAL2190	lysS	lysyl-tRNA synthetase	COG1190	J	Lysyl-tRNA synthetase (class II)	61	Essential	BPSL2281	Essential	BTH_I1883	Essential
BCAL2194	hscA	chaperone protein HscA	COG0443	O	Molecular chaperone	29	Essential	BPSL2285	Non essential	BTH_I1879	Essential
BCAL2195	hscB	co-chaperone HscB	COG1076	O	DnaJ-domain-containing proteins 1	6	Essential	BPSL2286	Non essential	BTH_I1878	Essential
BCAL2196		HesB family protein	COG0316	S	Uncharacterized conserved protein	18	Essential	BPSL2287	Non essential	BTH_I1877	Essential
BCAL2197		scaffold protein	COG0822	C	NifU homolog involved in Fe-S cluster formation	10	Essential	BPSL2288	Non essential	BTH_I1876	Essential
BCAL2212	folD	bifunctional 5,10-methylene-tetrahydrofolate dehydrogenase/ 5,10-methylene-tetrahydrofolate cyclohydrolase	COG0190	H	5,10-methylene-tetrahydrofolate dehydrogenase/Methenyl tetrahydrofolate cyclohydrolase	20	Essential	BPSL2304	Essential	BTH_I1861	Essential
BCAL2224	glnA	glutamine synthetase	COG0174	E	Glutamine synthetase	13	Essential	BPSL2318	Essential	BTH_I1844	Essential
BCAL2284	acoE	acetyl-CoA synthetase	COG0365	I	Acyl-coenzyme A synthetases/AMP-(fatty) acid ligases	8	Non essential	BPSS0375	Non essential	BTH_II2017	Non essential
BCAL2291		TonB family protein	COG0810	M	Periplasmic protein TonB, links inner and outer membranes	2	Non essential	BPSS0368	Non essential	BTH_II2024	Essential
BCAL2292		putative bipolymer transport protein	COG0811	U	Biopolymer transport proteins	6	Non essential	BPSS0367	Non essential	BTH_II2025	Essential
BCAL2293		putative biopolymer transport protein	COG0848	U	Biopolymer transport protein	8	Non essential	BPSS0366	Non essential	BTH_II2026	Essential
BCAL2331	nuoN	NADH dehydrogenase subunit N	COG1007	C	NADH:ubiquinone oxidoreductase subunit 2 (chain N)	25	Essential	BPSL1224	Essential	BTH_I1074	Essential
BCAL2332	nuoM	NADH dehydrogenase subunit M	COG1008	C	NADH:ubiquinone oxidoreductase subunit 4 (chain M)	28	Essential	BPSL1223	Essential	BTH_I1073	Essential
BCAL2333	nuoL	NADH dehydrogenase subunit L	COG1009	CP	NADH:ubiquinone oxidoreductase subunit 5 (chain L)/Multisubunit Na+/H+ antiporter, MnhA subunit	27	Essential	BPSL1222	Essential	BTH_I1072	Essential
BCAL2334	nuoK	NADH dehydrogenase subunit K	COG0713	C	NADH:ubiquinone oxidoreductase subunit 11 or 4L (chain K)	4	Essential	BPSL1221	Non essential	BTH_I1071	Essential
BCAL2336		NADH dehydrogenase subunit I	COG1143	C	Formate hydrogenlyase subunit 6/NADH:ubiquinone oxidoreductase 23 kD subunit (chain I)	9	Essential	BPSL1219	Essential	BTH_I1069	Essential
BCAL2337	nuoH	NADH dehydrogenase subunit H	COG1005	C	NADH:ubiquinone oxidoreductase subunit 1 (chain H)	7	Essential	BPSL1218	Essential	BTH_I1068	Essential
BCAL2338		NADH dehydrogenase subunit G	COG1034	C	NADH dehydrogenase/NADH:ubiquinone oxidoreductase 75 kD subunit (chain G)	8	Essential	BPSL1217	Essential	BTH_I1067	Essential
BCAL2339	nuoF	NADH dehydrogenase I chain F	COG1894	C	NADH:ubiquinone oxidoreductase, NADH-binding (51 kD) subunit	6	Essential	BPSL1216	Essential	BTH_I1066	Essential
BCAL2340		NADH dehydrogenase subunit E	COG1905	C	NADH:ubiquinone oxidoreductase 24 kD subunit	5	Essential	BPSL1215	Essential	BTH_I1065	Essential
BCAL2341	nuoD	NADH dehydrogenase subunit D	COG0649	C	NADH:ubiquinone oxidoreductase 49 kD subunit 7	10	Essential	BPSL1214	Essential	BTH_I1064	Essential
BCAL2342	nuoC	NADH dehydrogenase subunit C	COG0852	C	NADH:ubiquinone oxidoreductase 27 kD subunit	6	Essential	BPSL1213	Essential	BTH_I1063	Essential
BCAL2344	nuoA	NADH dehydrogenase subunit A	COG0838	C	NADH:ubiquinone oxidoreductase subunit 3 (chain A)	5	Essential	BPSL1211	Non essential	BTH_I1061	Essential
BCAL2355		putative phosphatidyltransferase	COG1183	I	Phosphatidylserine synthase	10	Essential	BPSL1200	Essential	BTH_I1049	Essential
BCAL2356		phosphatidylserine decarboxylase	COG0688	I	Phosphatidylserine decarboxylase	6	Non essential	BPSL1199	Essential	BTH_I1048	Essential
BCAL2408	msbA	lipid A export ATP-binding/permease MsbA	COG1132	V	ABC-type multidrug transport system, ATPase and permease components	100	Essential	BPSL1118	Essential	BTH_I0985	Essential
BCAL2409	dnaE	DNA polymerase III subunit alpha	COG0587	L	DNA polymerase III, alpha subunit	32	Essential	BPSL1117	Essential	BTH_I0984	Essential
BCAL2571		carboxymuconolactone decarboxylase family protein	COG2128	S	Uncharacterized conserved protein	no homolog	Non essential
BCAL2572		hypothetical protein	-	-	-	no homolog	Non essential
BCAL2622	ppa	inorganic pyrophosphatase	COG0221	C	Inorganic pyrophosphatase	16	Essential	BPSL1021	Non essential	BTH_I0878	Essential
BCAL2630	hemC	porphobilinogen deaminase	COG0181	H	Porphobilinogen deaminase	18	Non essential	BPSL1015	Essential	BTH_I0872	Essential
BCAL2642	dcd	deoxycytidine triphosphate deaminase	COG0717	F	Deoxycytidine deaminase	3	Essential	BPSL1002	Essential	BTH_I0860	Essential
BCAL2646	metG	methionyl-tRNA synthetase	COG0143	J	Methionyl-tRNA synthetase	26	Essential	BPSL0998	Non essential	BTH_I0856	Non essential
BCAL2650		putative chromosome condensation and segregation protein	COG1354	S	Uncharacterized conserved protein	4	Essential	BPSL0992	Essential	BTH_I0849	Non essential
BCAL2651	panC	pantoate--beta-alanine ligase	COG0414	H	Panthothenate synthetase	12	Essential	BPSL0991	Non essential	BTH_I0848	Essential
BCAL2659	cobC	putative threonine-phosphate decarboxylase	COG0079	E	Histidinol-phosphate/aromatic aminotransferase and cobyric acid decarboxylase	1	Non essential	BPSL0984	Non essential	BTH_I0841	Non essential
BCAL2670	lgt	prolipoprotein diacylglyceryl transferase	COG0682	M	Prolipoprotein diacylglyceryltransferase	17	Non essential	BPSL0971	Non essential	BTH_I0829	Essential
BCAL2675		DNA polymerase III subunit chi	COG2927	L	DNA polymerase III, chi subunit	1	Essential	BPSL0966	Non essential	BTH_I0824	Essential
BCAL2677		putative permease	COG0795	R	Predicted permeases	10	Essential	BPSL0964	Essential	BTH_I0822	Essential
BCAL2678		putative permease	COG0795	R	Predicted permeases	12	Essential	BPSL0963	Essential	BTH_I0821	Essential
BCAL2714	rpmB	50S ribosomal protein L28	COG0227	J	Ribosomal protein L28	14	Essential	BPSL0916	Non essential	BTH_I0780	Essential
BCAL2723		bifunctional riboflavin kinase/FMN adenylyltransferase	COG0196	H	FAD synthase	24	Non essential	BPSL0907	Non essential	BTH_I0771	Essential
BCAL2724	ileS	isoleucyl-tRNA synthetase	COG0060	J	Isoleucyl-tRNA synthetase	64	Essential	BPSL0906	Essential	BTH_I0770	Essential
BCAL2725	lspA	lipoprotein signal peptidase	COG0597	MU	Lipoprotein signal peptidase	16	Essential	BPSL0905	Essential	BTH_I0769	Essential
BCAL2726	dfp	bifunctional phosphopantothenoylcysteine decarboxylase/phosphopantothenate synthase	COG0452	H	Phosphopantothenoylcysteine synthetase/decarboxylase	26	Essential	BPSL0904	Essential	BTH_I0768	Essential
BCAL2757	sodB	superoxide dismutase SodB	COG0605	P	Superoxide dismutase	6	Non essential	BPSL0880	Essential	BTH_I0744	Non essential
BCAL2759		tetraacyldisaccharide 4'-kinase	COG1663	M	Tetraacyldisaccharide-1-P 4'-kinase	17	Essential	BPSL0878	Essential	BTH_I0742	Essential
BCAL2761	kdsB	3-deoxy-manno-octulosonate cytidylyltransferase	COG1212	M	CMP-2-keto-3-deoxyoctulosonic acid synthetase	17	Essential	BPSL0876	Non essential	BTH_I0740	Essential
BCAL2762	adk	adenylate kinase	COG0563	F	Adenylate kinase and related kinases	25	Essential	BPSL0875	Essential	BTH_I0739	Essential
BCAL2764		MviN-like protein	COG0728	R	Uncharacterized membrane protein, putative virulence factor	15	Essential	BPSL0872	Essential	BTH_I0736	Non essential
BCAL2768	murB	UDP-N-acetylenolpyruvoylglucosamine reductase	COG0812	M	UDP-N-acetylmuramate dehydrogenase	16	Essential	BPSL0868	Essential	BTH_I0731	Non essential
BCAL2770		putative glycerol-3-phosphate acyltransferase PlsY	COG0344	S	Predicted membrane protein	12	Essential	BPSL0866	Essential	BTH_I0729	Essential
BCAL2782	pdxH	pyridoxamine 5'-phosphate oxidase	COG0259	H	Pyridoxamine-phosphate oxidase	9	Essential	BPSL0854	Essential	BTH_I0717	Non essential
BCAL2835		hypothetical protein	COG0009	J	Putative translation factor (SUA5)	16	Non essential	BPSL0802	Essential	BTH_I0669	Essential
BCAL2839	cbbA	fructose-1,6-bisphosphate aldolase	COG0191	G	Fructose/tagatose bisphosphate aldolase	22	Essential	BPSL0798	Non essential	BTH_I0665	Essential
BCAL2912	thyA	thymidylate synthase	COG0207	F	Thymidylate synthase	21	Essential	BPSL2473	Essential	BTH_I1680	Essential
BCAL2915	dfrA	dihydrofolate reductase	COG0262	H	Dihydrofolate reductase	23	Essential	BPSL2476	Essential	BTH_I1674	Non essential
BCAL2919	orn	oligoribonuclease	COG1949	A	Oligoribonuclease (3'->5' exoribonuclease)	9	Non essential	BPSL2481	Non essential	BTH_I1670	Non essential
BCAL2934	etfA	electron transfer flavoprotein alpha-subunit	COG2025	C	Electron transfer flavoprotein, alpha subunit	11	Essential	BPSL2499	Essential	BTH_I1654	Essential
BCAL2935	etfB	electron transfer flavoprotein beta-subunit	COG2086	C	Electron transfer flavoprotein, beta subunit	10	Essential	BPSL2500	Essential	BTH_I1653	Essential
BCAL2942	cysM	cysteine synthase B	COG0031	E	Cysteine synthase	3	Non essential	BPSL2507	Essential	BTH_I1646	Non essential
BCAL2947		tetratricopeptide repeat protein	COG2956	G	Predicted N-acetylglucosaminyl transferase	6	Essential	BPSL2512	Essential	BTH_I1641	Essential
BCAL2950	rpsA	30S ribosomal protein S1	COG0539	J	Ribosomal protein S1	20	Essential	BPSL2515	Essential	BTH_I1638	Essential
BCAL2951	cmk	cytidylate kinase	COG0283	F	Cytidylate kinase	26	Non essential	BPSL2516	Essential	BTH_I1637	Essential
BCAL2957	gyrA	DNA gyrase subunit A	COG0188	L	Type IIA topoisomerase (DNA gyrase/topo II, topoisomerase IV), A subunit	52	Essential	BPSL2521	Essential	BTH_I1632	Essential
BCAL2959	ubiG	3-demethylubiquinone-9 3-methyltransferase	COG2227	H	2-polyprenyl-3-methyl-5-hydroxy-6-metoxy-1,4-benzoquinol methylase	14	Essential	BPSL2523	Essential	BTH_I1630	Essential
BCAL2994	fbp	fructose-1,6-bisphosphatase	COG0158	G	Fructose-1,6-bisphosphatase	6	Essential	BPSL2547	Essential	BTH_I1604	Essential
BCAL3012	gmk	guanylate kinase	COG0194	F	Guanylate kinase	28	Essential	BPSL2563	Essential	BTH_I1586	Essential
BCAL3030	serS	seryl-tRNA synthetase	COG0172	J	Seryl-tRNA synthetase	32	Essential	BPSL2600	Essential	BTH_I1565	Essential
BCAL3035	trxB	thioredoxin reductase	COG0492	O	Thioredoxin reductase	14	Essential	BPSL2605	Non essential	BTH_I1560	Essential
BCAL3049	hemL	glutamate-1-semialdehyde aminotransferase	COG0001	H	Glutamate-1-semialdehyde aminotransferase	22	Essential	BPSL2623	Essential	BTH_I1543	Essential
BCAL3050	ribD	multifunctional diaminohydroxyphosphoribosylaminopyrimidine deaminase/5-amino-6-(5-phosphoribosylamino)uracil reductase	COG0117	H	Pyrimidine deaminase	21	Essential	BPSL2624	Non essential	BTH_I1542	Essential
BCAL3054	ribH	6,7-dimethyl-8-ribityllumazine synthase	COG0054	H	Riboflavin synthase beta-chain	14	Essential	BPSL2627	Essential	BTH_I1530	Non essential
BCAL3055	nusB	transcription antitermination protein NusB	COG0781	K	Transcription termination factor	7	Non essential	BPSL2628	Non essential	BTH_I1529	Essential
BCAL3110	waaA	3-deoxy-D-manno-octulosonic-acid transferase	COG1519	M	3-deoxy-D-manno-octulosonic-acid transferase	20	Essential	BPSL2663	Non essential	BTH_I1492	Essential
BCAL3113	manB	phosphomannomutase	COG1109	G	Phosphomannomutase	27	Non essential	BPSL2666	Essential	BTH_I1489	Essential
BCAL3141		Holliday junction resolvase-like protein	COG0816	L	Predicted endonuclease involved in recombination (possible Holliday junction resolvase in Mycoplasmas and B. subtilis)	12	Essential	BPSL2692	Non essential	BTH_I1463	Essential
BCAL3146	groEL	chaperonin GroEL	COG0459	O	Chaperonin GroEL (HSP60 family)	25	Essential	BPSL2697	Essential	BTH_I1458	Essential
BCAL3147	groES	co-chaperonin GroES	COG0234	O	Co-chaperonin GroES (HSP10)	21	Essential	BPSL2698	Non essential	BTH_I1457	Essential
BCAL3163		putative nucleotidyltransferase	-	-	-	no homolog	Non essential
BCAL3267	panB	3-methyl-2-oxobutanoate hydroxymethyltransferase	COG0413	H	Ketopantoate hydroxymethyltransferase	11	Non essential	BPSL2824	Non essential	BTH_I1311	Essential
BCAL3269	dnaJ	chaperone protein DnaJ	COG0484	O	DnaJ-class molecular chaperone with C-terminal Zn finger domain	17	Essential	BPSL2826	Non essential	BTH_I1309	Essential
BCAL3270	dnaK	molecular chaperone DnaK	COG0443	O	Molecular chaperone	31	Essential	BPSL2827	Non essential	BTH_I1308	Essential
BCAL3274	hemH	ferrochelatase	COG0276	H	Protoheme ferro-lyase (ferrochelatase)	16	Non essential	BPSL2831	Non essential	BTH_I1303	Essential
BCAL3276	ppnK	NAD(+)/NADH kinase family protein	COG0061	G	Predicted sugar kinase	24	Essential	BPSL2833	Essential	BTH_I1301	Essential
BCAL3296	ubiA	4-hydroxybenzoate octaprenyltransferase	COG0382	H	4-hydroxybenzoate polyprenyltransferase and related prenyltransferases	11	Essential	BPSL2861	Non essential	BTH_I1286	Essential
BCAL3306	secD	preprotein translocase subunit SecD	COG0342	U	Preprotein translocase subunit SecD	19	Essential	BPSL2871	Essential	BTH_I1276	Essential
BCAL3307	secF	preprotein translocase subunit SecF	COG0341	U	Preprotein translocase subunit SecF	21	Essential	BPSL2872	Non essential	BTH_I1275	Essential
BCAL3329	mnmA	tRNA-specific 2-thiouridylase MnmA	COG0482	J	Predicted tRNA(5-methylaminomethyl-2-thiouridylate) methyltransferase, contains the PP-loop ATPase domain	25	Essential	BPSL2889	Non essential	BTH_I1257	Essential
BCAL3333		hypothetical protein	COG0654	HC	2-polyprenyl-6-methoxyphenol hydroxylase and related FAD-dependent oxidoreductases	20	Non essential	BPSL2893	Essential	BTH_I1253	Essential
BCAL3344	tyrZ	tyrosyl-tRNA synthetase	COG0162	J	Tyrosyl-tRNA synthetase	30	Essential	BPSL2904	Essential	BTH_I1240	Non essential
BCAL3346		iron-sulfur cluster insertion protein ErpA	COG0316	S	Uncharacterized conserved protein	16	Essential	BPSL2909	Non essential	BTH_I1235	Essential
BCAL3347	rpsI	30S ribosomal protein S9	COG0103	J	Ribosomal protein S9	23	Essential	BPSL2910	Non essential	BTH_I1234	Essential
BCAL3348	rplM	50S ribosomal protein L13	COG0102	J	Ribosomal protein L13	28	Essential	BPSL2911	Essential	BTH_I1233	Essential
BCAL3361	purB	adenylosuccinate lyase	COG0015	F	Adenylosuccinate lyase	16	Essential	BPSL2928	Essential	BTH_I1221	Essential
BCAL3366	eda	KHG/KDPG aldolase	COG0800	G	2-keto-3-deoxy-6-phosphogluconate aldolase	1	Non essential	BPSL2931	Non essential	BTH_I1218	Essential
BCAL3369		hypothetical protein	COG1981	S	Predicted membrane protein	6	Essential	BPSL2934	Non essential	BTH_I1215	Essential
BCAL3371	holA	DNA polymerase III subunit delta	COG1466	L	DNA polymerase III, delta subunit	13	Essential	BPSL2936	Non essential	BTH_I1213	Essential
BCAL3373	leuS	leucyl-tRNA synthetase	COG0495	J	Leucyl-tRNA synthetase	69	Essential	BPSL2938	Essential	BTH_I1211	Essential
BCAL3396		thiamine monophosphate kinase	COG0611	H	Thiamine monophosphate kinase	15	Non essential	BPSL2960	Essential	BTH_I1188	Essential
BCAL3414		putative exoribonuclease II	COG0557	K	Exoribonuclease R	3	Essential	BPSL2977	Non essential	BTH_I1170	Essential
BCAL3420	accB	acetyl-CoA carboxylase biotin carboxyl carrier protein subunit	COG0511	I	Biotin carboxyl carrier protein	18	Essential	BPSL2983	Essential	BTH_I1163	Essential
BCAL3421	accC	acetyl-CoA carboxylase biotin carboxylase subunit	COG0439	I	Biotin carboxylase	26	Essential	BPSL2984	Essential	BTH_I1162	Essential
BCAL3428	nrdB	ribonucleotide-diphosphate reductase subunit beta	COG0208	F	Ribonucleotide reductase, beta subunit	17	Essential	BPSL2991	Essential	BTH_I1154	Essential
BCAL3429		ribonucleotide-diphosphate reductase subunit alpha	COG0209	F	Ribonucleotide reductase, alpha subunit	23	Essential	BPSL2992	Essential	BTH_I1153	Essential
BCAL3433	ffh	signal recognition particle protein	COG0541	U	Signal recognition particle GTPase	60	Essential	BPSL2995	Essential	BTH_I1149	Essential
BCAL3436	proS	prolyl-tRNA synthetase	COG0442	J	Prolyl-tRNA synthetase	31	Essential	BPSL2998	Essential	BTH_I1146	Essential
BCAL3440	obgE	GTPase ObgE	COG0536	R	Predicted GTPase	26	Essential	BPSL3003	Essential	BTH_I1142	Essential
BCAL3441	rpmA	50S ribosomal protein L27	COG0211	J	Ribosomal protein L27	24	Essential	BPSL3004	Non essential	BTH_I1141	Essential
BCAL3442	rplU	50S ribosomal protein L21	COG0261	J	Ribosomal protein L21	20	Non essential	BPSL3005	Non essential	BTH_I1140	Essential
BCAL3443	ispB	octaprenyl-diphosphate synthase	COG0142	H	Geranylgeranyl pyrophosphate synthase	34	Essential	BPSL3006	Essential	BTH_I1139	Essential
BCAL3448	coaE	dephospho-CoA kinase	COG0237	H	Dephospho-CoA kinase	21	Essential	BPSL3011	Non essential	BTH_I1133	Essential
BCAL3453	secA	preprotein translocase subunit SecA	COG0653	U	Preprotein translocase subunit SecA (ATPase, RNA helicase)	29	Essential	BPSL3016	Non essential	BTH_I1127	Essential
BCAL3455	lpxC	UDP-3-O-[3-hydroxymyristoyl] N-acetylglucosamine deacetylase	COG0774	M	UDP-3-O-acyl-N-acetylglucosamine deacetylase	16	Essential	BPSL3018	Essential	BTH_I1125	Essential
BCAL3457	ftsZ	cell division protein FtsZ	COG0206	D	Cell division GTPase	30	Essential	BPSL3020	Essential	BTH_I1123	Essential
BCAL3458	ftsA	cell division protein FtsA	COG0849	D	Actin-like ATPase involved in cell division	28	Essential	BPSL3021	Essential	BTH_I1122	Essential
BCAL3459	ftsQ	cell division protein FtsQ	COG1589	M	Cell division septal protein	11	Non essential	BPSL3022	Essential	BTH_I1121	Essential
BCAL3460	ddl	D-alanine--D-alanine ligase	COG1181	M	D-alanine-D-alanine ligase and related ATP-grasp enzymes	27	Essential	BPSL3023	Essential	BTH_I1120	Essential
BCAL3461	murC	UDP-N-acetylmuramate--L-alanine ligase	COG0773	M	UDP-N-acetylmuramate-alanine ligase	51	Essential	BPSL3024	Non essential	BTH_I1119	Essential
BCAL3462	murG	undecaprenyldiphospho-muramoylpentapeptide beta-N- acetylglucosaminyltransferase	COG0707	M	UDP-N-acetylglucosamine:LPS N-acetylglucosamine transferase	30	Essential	BPSL3025	Essential	BTH_I1118	Essential
BCAL3463	ftsW	cell division protein FtsW	COG0772	D	Bacterial cell division membrane protein	39	Essential	BPSL3026	Essential	BTH_I1117	Essential
BCAL3464	murD	UDP-N-acetylmuramoyl-L-alanyl-D-glutamate synthetase	COG0771	M	UDP-N-acetylmuramoylalanine-D-glutamate ligase	28	Essential	BPSL3027	Essential	BTH_I1116	Essential
BCAL3465	mraY	phospho-N-acetylmuramoyl-pentapeptide- transferase	COG0472	M	UDP-N-acetylmuramyl pentapeptide phosphotransferase/UDP-N-acetylglucosamine-1-phosphate transferase	28	Non essential	BPSL3028	Essential	BTH_I1115	Essential
BCAL3466	murF	UDP-N-acetylmuramoylalanyl-D-glutamyl-2,6-diami nopimelate--D-alanyl-D-alanyl ligase	COG0770	M	UDP-N-acetylmuramyl pentapeptide synthase	32	Non essential	BPSL3029	Essential	BTH_I1114	Essential
BCAL3467	murE	UDP-N-acetylmuramoylalanyl-D-glutamate--2, 6-diaminopimelate ligase	COG0769	M	UDP-N-acetylmuramyl tripeptide synthase	30	Essential	BPSL3030	Essential	BTH_I1113	Essential
BCAL3472		hypothetical protein	COG2941	H	Ubiquinone biosynthesis protein COQ7	6	Essential	BPSL3035	Essential	BTH_I1108	Essential
BCAL3530	hupA	DNA-binding protein HU-alpha	COG0776	L	Bacterial nucleoid DNA-binding protein	11	Non essential	BPSL0004	Non essential	BTH_I0004	Non essential
BCAM0114		hypothetical protein	-	-	-	no homolog	Non essential
BCAM0398		hypothetical protein	-	-	-	no homolog	Non essential
BCAM0408a		hypothetical protein	-	-	-	no homolog	Non essential
BCAM0545a		hypothetical protein	-	-	-	no homolog	Non essential
BCAM0669		hypothetical protein	COG3383	R	Uncharacterized anaerobic dehydrogenase	no homolog	Non essential
BCAM0911	dxs	1-deoxy-D-xylulose-5-phosphate synthase	COG1154	HI	Deoxyxylulose-5-phosphate synthase	25	Non essential	BPSS1762	Non essential	BTH_II0614	Essential
BCAM0913	gcp	putative DNA-binding/iron metalloprotein/AP endonuclease	COG0533	O	Metal-dependent proteases with possible chaperone activity	25	Non essential	BPSS1760	Non essential	BTH_II0616	Essential
BCAM0917	dnaG	DNA primase	COG0358	L	DNA primase (bacterial type)	25	Non essential	BPSS1756	Non essential	BTH_II0620	Essential
BCAM0918	sigE	RNA polymerase sigma factor RpoD	COG0568	K	DNA-directed RNA polymerase, sigma subunit (sigma70/sigma32)	44	Non essential	BPSS1755	Non essential	BTH_II0621	Essential
BCAM0967		putative succinate dehydrogenase cytochrome b556 subunit	COG2009	C	Succinate dehydrogenase/fumarate reductase, cytochrome b subunit	3	Non essential	BPSS1720	Non essential	BTH_II0660	Essential
BCAM0968		putative succinate dehydrogenase hydrophobic membrane anchor protein	COG2142	C	Succinate dehydrogenase, hydrophobic anchor subunit	3	Non essential	BPSS1719	Non essential	BTH_II0661	Essential
BCAM0969	sdhA	succinate dehydrogenase flavoprotein subunit	COG1053	C	Succinate dehydrogenase/fumarate reductase, flavoprotein subunit	18	Non essential	BPSS1718	Essential	BTH_II0662	Essential
BCAM0986	asd	aspartate-semialdehyde dehydrogenase	COG0136	E	Aspartate-semialdehyde dehydrogenase	16	Non essential	BPSS1704	Non essential	BTH_II0675	Essential
BCAM0994	accD	acetyl-CoA carboxylase subunit beta	COG0777	I	Acetyl-CoA carboxylase beta subunit	21	Non essential	BPSS1696	Non essential	BTH_II0682	Essential
BCAM0995	folC	putative bifunctional folylpolyglutamate synthase/dihydrofolate synthase	COG0285	H	Folylpolyglutamate synthase	21	Non essential	BPSS1695	Non essential	BTH_II0683	Essential
BCAM1047		hypothetical protein	-	-	-	no homolog	Non essential
BCAM1049		hypothetical protein	-	-	-	no homolog	Non essential
BCAM1052		hypothetical protein	-	-	-	no homolog	Non essential
BCAM1325A		hypothetical protein	-	-	-	no homolog	Non essential
BCAM1919		hypothetical protein	-	-	-	no homolog	Non essential
BCAM1931		putative porin	COG3203	M	Outer membrane protein (porin)	5	Non essential	BPSS0879	Non essential	BTH_II1520	Essential
BCAM2050	bcscK	type III secretion system protein	-	-	-	no homolog	Non essential
BCAM2056	bcscS	type III secretion system protein	COG4794	U	Type III secretory pathway, component EscS	no homolog	Non essential	BPSS1616	Non essential	BTH_II0755	Non essential
BCAM2062		hypothetical protein	-	-	-	no homolog	Non essential
BCAM2138		hypothetical protein	-	-	-	no homolog	Non essential
BCAM2314		LysR family regulatory protein	COG0583	K	Transcriptional regulator	2	Non essential	BPSS0559	Non essential	BTH_II1856	Non essential
BCAM2650		trans-2-enoyl-CoA reductase	COG3007	S	Uncharacterized paraquat-inducible protein B	3	Non essential	BPSL2019	Non essential	BTH_I2672	Non essential
BCAS0001		hypothetical protein	COG5527	L	Protein involved in initiation of plasmid replication	no homolog	Non essential
BCAS0002		putative chromosome partitioning protein	COG1475	K	Predicted transcriptional regulators	8	Non essential
BCAS0003		ParA protein	COG1192	D	ATPases involved in chromosome partitioning	1	Non essential
BCAS0203		ABC transporter protein	COG0842	V	ABC-type multidrug transport system, permease component	no homolog	Non essential	BPSL0478	Non essential
BCAS0204		ABC transporter ATP-binding protein	COG1131	V	ABC-type multidrug transport system, ATPase component	20	Non essential	BPSL0479	Non essential
BCAS0299	pilA	flp type pilus subunit	COG3847	U	Flp pilus assembly protein, pilin Flp	no homolog	Non essential
BCAS0356	xylF	D-xylose-binding periplasmic protein precursor	COG4213	G	ABC-type xylose transport system, periplasmic component	2	Non essential			BTH_I2339	Non essential
BCAS0572		hypothetical protein	-	-	-	no homolog	Non essential
BCAS0581		putative transcriptional regulatory protein	COG2002	K	Regulators of stationary/sporulation gene expression	no homolog	Non essential
BCAS0587a		halogenase PrnC (fragment)	-	-	-	no homolog	Non essential
BCAS0662		hypothetical protein	-	-	-	no homolog	Non essential
BCAS0675		hypothetical protein	-	-	-	no homolog	Non essential
pBCA001		putative partition protein	COG1192	D	ATPases involved in chromosome partitioning	no homolog	Non essential
pBCA002		putative partitioning protein	COG1475	K	Predicted transcriptional regulators	1	Non essential
** For genes that are identified as "non essential" by computational approach (Juhas et al. 2012), this discrepancy between TraDIS prediction could be due to the possible lack of species-specific essential genes represented in the core genome of Burkholderiales.

## Sheet: Output Pools
Supplementary Data Table 2
Genes identified in the "essential" category for all LB and M9 output pools (LLR < -2)
Output-LB (Passage T1)	Output-LB (Passage T2)	Output-LB (Passage T3)	Output-M9 (Passage T1)	Output-M9 (Passage T2)
BCAL0024	BCAL0024	BCAL0024	BCAL0010	BCAL0009
BCAL0027	BCAL0027	BCAL0026	BCAL0011	BCAL0010
BCAL0030	BCAL0030	BCAL0027	BCAL0024	BCAL0011
BCAL0031	BCAL0031	BCAL0030	BCAL0026	BCAL0024
BCAL0032	BCAL0032	BCAL0031	BCAL0027	BCAL0026
BCAL0033	BCAL0033	BCAL0032	BCAL0030	BCAL0027
BCAL0034	BCAL0034	BCAL0033	BCAL0031	BCAL0030
BCAL0035	BCAL0035	BCAL0034	BCAL0032	BCAL0031
BCAL0036	BCAL0036	BCAL0035	BCAL0033	BCAL0032
BCAL0040	BCAL0040	BCAL0036	BCAL0034	BCAL0033
BCAL0041	BCAL0041	BCAL0040	BCAL0035	BCAL0034
BCAL0078	BCAL0083a	BCAL0041	BCAL0036	BCAL0035
BCAL0083a	BCAL0086	BCAL0083a	BCAL0040	BCAL0036
BCAL0086	BCAL0115	BCAL0086	BCAL0041	BCAL0040
BCAL0115	BCAL0145	BCAL0115	BCAL0083a	BCAL0041
BCAL0145	BCAL0220	BCAL0145	BCAL0086	BCAL0083a
BCAL0220	BCAL0221	BCAL0220	BCAL0115	BCAL0086
BCAL0221	BCAL0222	BCAL0221	BCAL0145	BCAL0115
BCAL0222	BCAL0223	BCAL0222	BCAL0147	BCAL0145
BCAL0223	BCAL0224	BCAL0223	BCAL0204	BCAL0147
BCAL0224	BCAL0225	BCAL0224	BCAL0220	BCAL0204
BCAL0225	BCAL0226	BCAL0225	BCAL0221	BCAL0220
BCAL0226	BCAL0227	BCAL0226	BCAL0222	BCAL0221
BCAL0227	BCAL0229	BCAL0227	BCAL0223	BCAL0222
BCAL0229	BCAL0230	BCAL0229	BCAL0224	BCAL0223
BCAL0230	BCAL0231	BCAL0230	BCAL0225	BCAL0224
BCAL0231	BCAL0233	BCAL0231	BCAL0226	BCAL0225
BCAL0233	BCAL0236	BCAL0233	BCAL0227	BCAL0226
BCAL0234	BCAL0237	BCAL0234	BCAL0229	BCAL0227
BCAL0235	BCAL0238	BCAL0235	BCAL0230	BCAL0229
BCAL0236	BCAL0239	BCAL0236	BCAL0231	BCAL0230
BCAL0237	BCAL0240	BCAL0238	BCAL0233	BCAL0231
BCAL0238	BCAL0241	BCAL0239	BCAL0234	BCAL0233
BCAL0239	BCAL0242	BCAL0240	BCAL0235	BCAL0234
BCAL0240	BCAL0243	BCAL0241	BCAL0236	BCAL0236
BCAL0241	BCAL0244	BCAL0242	BCAL0237	BCAL0237
BCAL0242	BCAL0245	BCAL0243	BCAL0238	BCAL0238
BCAL0243	BCAL0246	BCAL0245	BCAL0239	BCAL0239
BCAL0244	BCAL0247	BCAL0246	BCAL0240	BCAL0240
BCAL0245	BCAL0248	BCAL0247	BCAL0241	BCAL0241
BCAL0246	BCAL0249	BCAL0248	BCAL0242	BCAL0242
BCAL0247	BCAL0250	BCAL0249	BCAL0243	BCAL0243
BCAL0248	BCAL0251	BCAL0250	BCAL0244	BCAL0244
BCAL0249	BCAL0252	BCAL0251	BCAL0245	BCAL0245
BCAL0250	BCAL0253	BCAL0252	BCAL0246	BCAL0246
BCAL0251	BCAL0254	BCAL0253	BCAL0247	BCAL0247
BCAL0252	BCAL0255	BCAL0254	BCAL0248	BCAL0248
BCAL0253	BCAL0256	BCAL0255	BCAL0249	BCAL0249
BCAL0254	BCAL0257	BCAL0256	BCAL0250	BCAL0250
BCAL0255	BCAL0258	BCAL0257	BCAL0251	BCAL0251
BCAL0256	BCAL0259	BCAL0258	BCAL0252	BCAL0252
BCAL0257	BCAL0260	BCAL0259	BCAL0253	BCAL0253
BCAL0258	BCAL0261	BCAL0260	BCAL0254	BCAL0254
BCAL0259	BCAL0263	BCAL0261	BCAL0255	BCAL0255
BCAL0260	BCAL0264	BCAL0263	BCAL0256	BCAL0256
BCAL0261	BCAL0265	BCAL0264	BCAL0257	BCAL0257
BCAL0264	BCAL0267	BCAL0265	BCAL0258	BCAL0258
BCAL0265	BCAL0280	BCAL0267	BCAL0259	BCAL0259
BCAL0292	BCAL0301	BCAL0280	BCAL0260	BCAL0260
BCAL0301	BCAL0302	BCAL0292	BCAL0261	BCAL0261
BCAL0302	BCAL0331	BCAL0302	BCAL0263	BCAL0263
BCAL0331	BCAL0373	BCAL0305	BCAL0264	BCAL0264
BCAL0374	BCAL0374	BCAL0331	BCAL0265	BCAL0265
BCAL0375	BCAL0375	BCAL0374	BCAL0267	BCAL0267
BCAL0388	BCAL0388	BCAL0375	BCAL0279	BCAL0273
BCAL0394	BCAL0421	BCAL0388	BCAL0280	BCAL0279
BCAL0421	BCAL0422	BCAL0394	BCAL0289	BCAL0280
BCAL0422	BCAL0423	BCAL0421	BCAL0290	BCAL0289
BCAL0423	BCAL0423a	BCAL0422	BCAL0297	BCAL0290
BCAL0423a	BCAL0426	BCAL0423	BCAL0298	BCAL0298
BCAL0426	BCAL0428	BCAL0423a	BCAL0301	BCAL0300
BCAL0428	BCAL0463	BCAL0426	BCAL0302	BCAL0301
BCAL0451	BCAL0466	BCAL0428	BCAL0303	BCAL0302
BCAL0462	BCAL0472	BCAL0462	BCAL0305	BCAL0303
BCAL0463	BCAL0473	BCAL0463	BCAL0306	BCAL0305
BCAL0466	BCAL0474	BCAL0465	BCAL0311	BCAL0306
BCAL0472	BCAL0475	BCAL0466	BCAL0312	BCAL0311
BCAL0474	BCAL0484	BCAL0472	BCAL0318	BCAL0314
BCAL0475	BCAL0485	BCAL0473	BCAL0324	BCAL0319
BCAL0484	BCAL0509	BCAL0474	BCAL0331	BCAL0320
BCAL0485	BCAL0536	BCAL0475	BCAL0374	BCAL0323
BCAL0509	BCAL0612	BCAL0484	BCAL0375	BCAL0325
BCAL0536	BCAL0614	BCAL0485	BCAL0388	BCAL0331
BCAL0558	BCAL0655	BCAL0505	BCAL0396	BCAL0373
BCAL0601	BCAL0665	BCAL0507	BCAL0401	BCAL0374
BCAL0612	BCAL0679	BCAL0509	BCAL0421	BCAL0375
BCAL0614	BCAL0692	BCAL0536	BCAL0422	BCAL0388
BCAL0616	BCAL0693	BCAL0558	BCAL0423	BCAL0394
BCAL0679	BCAL0709	BCAL0612	BCAL0423a	BCAL0397
BCAL0693	BCAL0710	BCAL0614	BCAL0426	BCAL0401
BCAL0694	BCAL0734	BCAL0615	BCAL0428	BCAL0403
BCAL0709	BCAL0738	BCAL0616	BCAL0451	BCAL0421
BCAL0710	BCAL0747	BCAL0679	BCAL0462	BCAL0422
BCAL0734	BCAL0787	BCAL0691	BCAL0463	BCAL0423
BCAL0747	BCAL0795	BCAL0693	BCAL0466	BCAL0423a
BCAL0768	BCAL0798	BCAL0694	BCAL0471	BCAL0426
BCAL0787	BCAL0800	BCAL0709	BCAL0472	BCAL0428
BCAL0793	BCAL0802	BCAL0710	BCAL0473	BCAL0451
BCAL0795	BCAL0809	BCAL0734	BCAL0474	BCAL0462
BCAL0798	BCAL0814	BCAL0743	BCAL0475	BCAL0463
BCAL0800	BCAL0816	BCAL0747	BCAL0478	BCAL0466
BCAL0802	BCAL0818	BCAL0793	BCAL0479	BCAL0470
BCAL0809	BCAL0827	BCAL0795	BCAL0481	BCAL0472
BCAL0814	BCAL0868	BCAL0798	BCAL0482	BCAL0473
BCAL0815	BCAL0873	BCAL0799	BCAL0483	BCAL0474
BCAL0816	BCAL0876	BCAL0800	BCAL0484	BCAL0475
BCAL0818	BCAL0880	BCAL0802	BCAL0485	BCAL0478
BCAL0827	BCAL0894	BCAL0809	BCAL0493	BCAL0479
BCAL0852	BCAL0896	BCAL0814	BCAL0496	BCAL0480
BCAL0868	BCAL0901	BCAL0815	BCAL0502	BCAL0482
BCAL0873	BCAL0902	BCAL0816	BCAL0507	BCAL0483
BCAL0876	BCAL0903	BCAL0818	BCAL0509	BCAL0484
BCAL0880	BCAL0904	BCAL0827	BCAL0536	BCAL0485
BCAL0894	BCAL1035	BCAL0834	BCAL0558	BCAL0496
BCAL0896	BCAL1060	BCAL0868	BCAL0599	BCAL0502
BCAL0902	BCAL1062	BCAL0873	BCAL0601	BCAL0505
BCAL0903	BCAL1063	BCAL0876	BCAL0612	BCAL0507
BCAL0904	BCAL1096	BCAL0880	BCAL0614	BCAL0509
BCAL1035	BCAL1097	BCAL0894	BCAL0616	BCAL0536
BCAL1060	BCAL1098	BCAL0896	BCAL0664	BCAL0554
BCAL1063	BCAL1254	BCAL0902	BCAL0666	BCAL0558
BCAL1078	BCAL1255	BCAL0903	BCAL0677	BCAL0612
BCAL1096	BCAL1256	BCAL0904	BCAL0679	BCAL0614
BCAL1097	BCAL1267	BCAL1035	BCAL0693	BCAL0616
BCAL1098	BCAL1268	BCAL1060	BCAL0694	BCAL0664
BCAL1160	BCAL1269	BCAL1061	BCAL0709	BCAL0665
BCAL1244	BCAL1271	BCAL1062	BCAL0710	BCAL0666
BCAL1246	BCAL1272	BCAL1063	BCAL0734	BCAL0667
BCAL1254	BCAL1273	BCAL1096	BCAL0737	BCAL0677
BCAL1255	BCAL1326	BCAL1097	BCAL0738	BCAL0678
BCAL1256	BCAL1346	BCAL1098	BCAL0739	BCAL0679
BCAL1266	BCAL1357	BCAL1254	BCAL0747	BCAL0692
BCAL1267	BCAL1365	BCAL1255	BCAL0769	BCAL0693
BCAL1268	BCAL1393	BCAL1256	BCAL0787	BCAL0694
BCAL1269	BCAL1413	BCAL1266	BCAL0793	BCAL0709
BCAL1272	BCAL1416	BCAL1267	BCAL0795	BCAL0710
BCAL1273	BCAL1424	BCAL1268	BCAL0798	BCAL0734
BCAL1322	BCAL1426	BCAL1269	BCAL0799	BCAL0738
BCAL1326	BCAL1441	BCAL1270	BCAL0800	BCAL0747
BCAL1346	BCAL1447	BCAL1271	BCAL0802	BCAL0759
BCAL1348	BCAL1448	BCAL1272	BCAL0808	BCAL0787
BCAL1357	BCAL1449	BCAL1273	BCAL0809	BCAL0793
BCAL1365	BCAL1467	BCAL1326	BCAL0814	BCAL0795
BCAL1370	BCAL1468	BCAL1357	BCAL0815	BCAL0798
BCAL1376	BCAL1481	BCAL1365	BCAL0816	BCAL0799
BCAL1388	BCAL1482	BCAL1370	BCAL0818	BCAL0800
BCAL1393	BCAL1483	BCAL1388	BCAL0824	BCAL0802
BCAL1404	BCAL1484	BCAL1404	BCAL0827	BCAL0808
BCAL1405	BCAL1485	BCAL1413	BCAL0862	BCAL0809
BCAL1407	BCAL1486	BCAL1416	BCAL0868	BCAL0814
BCAL1413	BCAL1504	BCAL1441	BCAL0869	BCAL0815
BCAL1416	BCAL1507	BCAL1447	BCAL0870	BCAL0816
BCAL1424	BCAL1515	BCAL1448	BCAL0873	BCAL0818
BCAL1441	BCAL1516	BCAL1449	BCAL0876	BCAL0824
BCAL1447	BCAL1517	BCAL1467	BCAL0880	BCAL0827
BCAL1448	BCAL1556	BCAL1468	BCAL0892	BCAL0837
BCAL1449	BCAL1611	BCAL1481	BCAL0894	BCAL0868
BCAL1468	BCAL1667	BCAL1482	BCAL0896	BCAL0873
BCAL1481	BCAL1674	BCAL1483	BCAL0901	BCAL0875
BCAL1482	BCAL1675	BCAL1484	BCAL0902	BCAL0876
BCAL1483	BCAL1736	BCAL1485	BCAL0903	BCAL0878
BCAL1484	BCAL1777a	BCAL1486	BCAL0904	BCAL0880
BCAL1485	BCAL1785	BCAL1504	BCAL0906	BCAL0892
BCAL1486	BCAL1871	BCAL1506	BCAL0960	BCAL0894
BCAL1487	BCAL1879	BCAL1507	BCAL1035	BCAL0896
BCAL1504	BCAL1880	BCAL1515	BCAL1060	BCAL0901
BCAL1507	BCAL1883	BCAL1516	BCAL1078	BCAL0902
BCAL1515	BCAL1884	BCAL1517	BCAL1096	BCAL0903
BCAL1516	BCAL1887	BCAL1556	BCAL1097	BCAL0904
BCAL1517	BCAL1899	BCAL1611	BCAL1098	BCAL0906
BCAL1556	BCAL1900	BCAL1651	BCAL1157	BCAL0907
BCAL1611	BCAL1901	BCAL1674	BCAL1207	BCAL0938a
BCAL1651	BCAL1905	BCAL1675	BCAL1224	BCAL0960
BCAL1661	BCAL1906	BCAL1707	BCAL1254	BCAL1035
BCAL1674	BCAL1925	BCAL1726	BCAL1255	BCAL1096
BCAL1675	BCAL1926	BCAL1727	BCAL1256	BCAL1097
BCAL1682	BCAL1929	BCAL1777a	BCAL1260	BCAL1098
BCAL1692	BCAL1931	BCAL1820	BCAL1262	BCAL1103
BCAL1698	BCAL1932	BCAL1871	BCAL1266	BCAL1104
BCAL1707	BCAL1933	BCAL1879	BCAL1267	BCAL1160
BCAL1708	BCAL1934	BCAL1880	BCAL1268	BCAL1254
BCAL1726	BCAL1935	BCAL1883	BCAL1269	BCAL1256
BCAL1727	BCAL1941	BCAL1884	BCAL1299	BCAL1260
BCAL1729	BCAL1943	BCAL1887	BCAL1321	BCAL1262
BCAL1736	BCAL1944	BCAL1899	BCAL1322	BCAL1266
BCAL1757	BCAL1945	BCAL1900	BCAL1324	BCAL1267
BCAL1775	BCAL1963	BCAL1901	BCAL1325	BCAL1268
BCAL1777a	BCAL1964	BCAL1905	BCAL1326	BCAL1269
BCAL1785	BCAL1966	BCAL1906	BCAL1338	BCAL1273
BCAL1789	BCAL1987	BCAL1925	BCAL1340	BCAL1322
BCAL1820	BCAL1990	BCAL1926	BCAL1342	BCAL1326
BCAL1862	BCAL1994	BCAL1929	BCAL1346	BCAL1338
BCAL1871	BCAL1996	BCAL1931	BCAL1348	BCAL1348
BCAL1879	BCAL2010	BCAL1932	BCAL1357	BCAL1352
BCAL1880	BCAL2015	BCAL1933	BCAL1365	BCAL1357
BCAL1883	BCAL2016	BCAL1934	BCAL1370	BCAL1365
BCAL1884	BCAL2045	BCAL1935	BCAL1388	BCAL1376
BCAL1887	BCAL2061	BCAL1941	BCAL1393	BCAL1379
BCAL1899	BCAL2063	BCAL1943	BCAL1404	BCAL1388
BCAL1900	BCAL2078	BCAL1944	BCAL1413	BCAL1393
BCAL1901	BCAL2079	BCAL1945	BCAL1416	BCAL1403A
BCAL1906	BCAL2080	BCAL1963	BCAL1422	BCAL1404
BCAL1913	BCAL2081	BCAL1964	BCAL1433	BCAL1405
BCAL1925	BCAL2082	BCAL1966	BCAL1437	BCAL1413
BCAL1926	BCAL2083	BCAL1987	BCAL1441	BCAL1416
BCAL1929	BCAL2085	BCAL1990	BCAL1447	BCAL1441
BCAL1931	BCAL2086	BCAL1994	BCAL1448	BCAL1447
BCAL1932	BCAL2087	BCAL1996	BCAL1449	BCAL1448
BCAL1933	BCAL2088	BCAL2015	BCAL1467	BCAL1449
BCAL1934	BCAL2089	BCAL2016	BCAL1468	BCAL1467
BCAL1935	BCAL2090	BCAL2045	BCAL1481	BCAL1468
BCAL1941	BCAL2091	BCAL2061	BCAL1482	BCAL1481
BCAL1943	BCAL2096	BCAL2063	BCAL1483	BCAL1482
BCAL1944	BCAL2098	BCAL2071	BCAL1484	BCAL1483
BCAL1945	BCAL2101	BCAL2078	BCAL1485	BCAL1484
BCAL1963	BCAL2103	BCAL2079	BCAL1486	BCAL1485
BCAL1964	BCAL2111	BCAL2080	BCAL1504	BCAL1486
BCAL1966	BCAL2114	BCAL2081	BCAL1506	BCAL1504
BCAL1989	BCAL2126	BCAL2082	BCAL1507	BCAL1507
BCAL1990	BCAL2147	BCAL2083	BCAL1515	BCAL1515
BCAL1994	BCAL2148	BCAL2085	BCAL1516	BCAL1516
BCAL2015	BCAL2150	BCAL2086	BCAL1517	BCAL1517
BCAL2016	BCAL2154	BCAL2087	BCAL1556	BCAL1556
BCAL2041	BCAL2157	BCAL2088	BCAL1611	BCAL1611
BCAL2045	BCAL2167	BCAL2089	BCAL1651	BCAL1633
BCAL2054	BCAL2169	BCAL2090	BCAL1667	BCAL1651
BCAL2061	BCAL2179	BCAL2091	BCAL1674	BCAL1667
BCAL2063	BCAL2180	BCAL2096	BCAL1675	BCAL1674
BCAL2066	BCAL2181	BCAL2098	BCAL1682	BCAL1675
BCAL2078	BCAL2185	BCAL2101	BCAL1698	BCAL1687
BCAL2079	BCAL2186	BCAL2103	BCAL1708	BCAL1707
BCAL2080	BCAL2189	BCAL2111	BCAL1719	BCAL1726
BCAL2081	BCAL2190	BCAL2114	BCAL1723	BCAL1736
BCAL2082	BCAL2194	BCAL2126	BCAL1725	BCAL1761
BCAL2083	BCAL2195	BCAL2147	BCAL1726	BCAL1777a
BCAL2085	BCAL2196	BCAL2148	BCAL1727	BCAL1780
BCAL2086	BCAL2197	BCAL2150	BCAL1736	BCAL1787
BCAL2087	BCAL2212	BCAL2154	BCAL1761	BCAL1794
BCAL2088	BCAL2224	BCAL2157	BCAL1775	BCAL1803
BCAL2089	BCAL2284	BCAL2167	BCAL1777a	BCAL1825
BCAL2090	BCAL2292	BCAL2169	BCAL1779	BCAL1843
BCAL2091	BCAL2293	BCAL2179	BCAL1785	BCAL1852
BCAL2096	BCAL2331	BCAL2180	BCAL1786	BCAL1862
BCAL2098	BCAL2332	BCAL2181	BCAL1789	BCAL1865
BCAL2101	BCAL2333	BCAL2185	BCAL1790	BCAL1871
BCAL2103	BCAL2337	BCAL2186	BCAL1803	BCAL1874
BCAL2111	BCAL2338	BCAL2189	BCAL1843	BCAL1876
BCAL2114	BCAL2339	BCAL2190	BCAL1852	BCAL1879
BCAL2126	BCAL2340	BCAL2194	BCAL1862	BCAL1880
BCAL2146	BCAL2341	BCAL2195	BCAL1865	BCAL1881
BCAL2147	BCAL2342	BCAL2196	BCAL1866	BCAL1883
BCAL2148	BCAL2343	BCAL2197	BCAL1869	BCAL1884
BCAL2150	BCAL2344	BCAL2212	BCAL1871	BCAL1887
BCAL2154	BCAL2345	BCAL2224	BCAL1874	BCAL1893
BCAL2157	BCAL2346	BCAL2263	BCAL1879	BCAL1899
BCAL2167	BCAL2349	BCAL2284	BCAL1880	BCAL1900
BCAL2169	BCAL2355	BCAL2292	BCAL1881	BCAL1900A
BCAL2180	BCAL2356	BCAL2293	BCAL1883	BCAL1901
BCAL2181	BCAL2357	BCAL2331	BCAL1884	BCAL1905
BCAL2185	BCAL2362	BCAL2332	BCAL1887	BCAL1906
BCAL2186	BCAL2390	BCAL2333	BCAL1899	BCAL1925
BCAL2189	BCAL2408	BCAL2334	BCAL1900	BCAL1926
BCAL2190	BCAL2409	BCAL2335	BCAL1900A	BCAL1929
BCAL2194	BCAL2424	BCAL2336	BCAL1901	BCAL1931
BCAL2195	BCAL2454	BCAL2337	BCAL1905	BCAL1932
BCAL2196	BCAL2455	BCAL2338	BCAL1906	BCAL1933
BCAL2197	BCAL2622	BCAL2339	BCAL1925	BCAL1934
BCAL2212	BCAL2630	BCAL2340	BCAL1926	BCAL1935
BCAL2224	BCAL2642	BCAL2341	BCAL1929	BCAL1941
BCAL2243	BCAL2646	BCAL2342	BCAL1931	BCAL1942
BCAL2255a	BCAL2650	BCAL2343	BCAL1932	BCAL1943
BCAL2263	BCAL2651	BCAL2344	BCAL1933	BCAL1944
BCAL2284	BCAL2665	BCAL2345	BCAL1934	BCAL1945
BCAL2291	BCAL2670	BCAL2346	BCAL1935	BCAL1946
BCAL2292	BCAL2675	BCAL2347	BCAL1941	BCAL1963
BCAL2293	BCAL2677	BCAL2349	BCAL1942	BCAL1964
BCAL2331	BCAL2678	BCAL2355	BCAL1943	BCAL1966
BCAL2332	BCAL2710	BCAL2356	BCAL1944	BCAL1987
BCAL2333	BCAL2723	BCAL2357	BCAL1945	BCAL1990
BCAL2334	BCAL2724	BCAL2359	BCAL1946	BCAL1994
BCAL2336	BCAL2726	BCAL2362	BCAL1963	BCAL2010
BCAL2337	BCAL2757	BCAL2389	BCAL1964	BCAL2015
BCAL2338	BCAL2759	BCAL2390	BCAL1966	BCAL2016
BCAL2339	BCAL2761	BCAL2395	BCAL1987	BCAL2044
BCAL2340	BCAL2762	BCAL2408	BCAL1990	BCAL2054
BCAL2341	BCAL2764	BCAL2409	BCAL1994	BCAL2061
BCAL2342	BCAL2765	BCAL2454	BCAL2015	BCAL2063
BCAL2343	BCAL2768	BCAL2455	BCAL2016	BCAL2071
BCAL2344	BCAL2770	BCAL2571	BCAL2041	BCAL2074
BCAL2349	BCAL2776	BCAL2622	BCAL2044	BCAL2078
BCAL2355	BCAL2782	BCAL2630	BCAL2045	BCAL2079
BCAL2356	BCAL2835	BCAL2642	BCAL2052	BCAL2080
BCAL2362	BCAL2836	BCAL2646	BCAL2061	BCAL2081
BCAL2390	BCAL2837	BCAL2650	BCAL2063	BCAL2082
BCAL2408	BCAL2838	BCAL2651	BCAL2074	BCAL2083
BCAL2409	BCAL2839	BCAL2670	BCAL2078	BCAL2085
BCAL2454	BCAL2912	BCAL2675	BCAL2079	BCAL2086
BCAL2455	BCAL2915	BCAL2677	BCAL2080	BCAL2087
BCAL2571	BCAL2921	BCAL2678	BCAL2081	BCAL2088
BCAL2572	BCAL2926	BCAL2714	BCAL2082	BCAL2089
BCAL2622	BCAL2928	BCAL2723	BCAL2083	BCAL2090
BCAL2630	BCAL2934	BCAL2724	BCAL2085	BCAL2096
BCAL2642	BCAL2935	BCAL2725	BCAL2086	BCAL2098
BCAL2646	BCAL2942	BCAL2726	BCAL2087	BCAL2101
BCAL2650	BCAL2946	BCAL2757	BCAL2088	BCAL2103
BCAL2651	BCAL2947	BCAL2759	BCAL2089	BCAL2111
BCAL2659	BCAL2950	BCAL2761	BCAL2090	BCAL2112
BCAL2670	BCAL2951	BCAL2762	BCAL2091	BCAL2114
BCAL2675	BCAL2952	BCAL2764	BCAL2096	BCAL2126
BCAL2677	BCAL2957	BCAL2765	BCAL2098	BCAL2146
BCAL2678	BCAL2958	BCAL2768	BCAL2101	BCAL2147
BCAL2714	BCAL2959	BCAL2770	BCAL2103	BCAL2148
BCAL2723	BCAL2994	BCAL2773	BCAL2111	BCAL2150
BCAL2724	BCAL3011	BCAL2776	BCAL2112	BCAL2154
BCAL2726	BCAL3025	BCAL2782	BCAL2114	BCAL2157
BCAL2757	BCAL3030	BCAL2835	BCAL2115A	BCAL2167
BCAL2759	BCAL3035	BCAL2836	BCAL2126	BCAL2169
BCAL2761	BCAL3049	BCAL2837	BCAL2146	BCAL2180
BCAL2762	BCAL3050	BCAL2839	BCAL2147	BCAL2181
BCAL2764	BCAL3054	BCAL2912	BCAL2148	BCAL2185
BCAL2765	BCAL3055	BCAL2915	BCAL2150	BCAL2186
BCAL2768	BCAL3110	BCAL2919	BCAL2154	BCAL2189
BCAL2770	BCAL3112	BCAL2921	BCAL2157	BCAL2190
BCAL2776	BCAL3113	BCAL2926	BCAL2167	BCAL2194
BCAL2782	BCAL3146	BCAL2934	BCAL2169	BCAL2195
BCAL2810	BCAL3147	BCAL2935	BCAL2179	BCAL2196
BCAL2835	BCAL3163	BCAL2942	BCAL2180	BCAL2197
BCAL2837	BCAL3197	BCAL2945	BCAL2181	BCAL2198
BCAL2839	BCAL3267	BCAL2946	BCAL2185	BCAL2208
BCAL2912	BCAL3269	BCAL2947	BCAL2186	BCAL2209
BCAL2915	BCAL3270	BCAL2950	BCAL2189	BCAL2212
BCAL2919	BCAL3276	BCAL2951	BCAL2190	BCAL2223
BCAL2921	BCAL3296	BCAL2952	BCAL2194	BCAL2224
BCAL2925	BCAL3303	BCAL2957	BCAL2195	BCAL2231
BCAL2926	BCAL3306	BCAL2959	BCAL2196	BCAL2284
BCAL2934	BCAL3307	BCAL2994	BCAL2197	BCAL2291
BCAL2935	BCAL3329	BCAL3011	BCAL2198	BCAL2292
BCAL2942	BCAL3333	BCAL3012	BCAL2206	BCAL2293
BCAL2946	BCAL3336	BCAL3030	BCAL2208	BCAL2308
BCAL2947	BCAL3338	BCAL3035	BCAL2211	BCAL2330
BCAL2950	BCAL3339	BCAL3043	BCAL2212	BCAL2331
BCAL2951	BCAL3344	BCAL3049	BCAL2224	BCAL2332
BCAL2952	BCAL3346	BCAL3050	BCAL2231	BCAL2333
BCAL2957	BCAL3347	BCAL3054	BCAL2243	BCAL2334
BCAL2958	BCAL3348	BCAL3055	BCAL2253	BCAL2335
BCAL2959	BCAL3361	BCAL3110	BCAL2284	BCAL2336
BCAL2994	BCAL3366	BCAL3112	BCAL2291	BCAL2337
BCAL3010	BCAL3369	BCAL3113	BCAL2292	BCAL2338
BCAL3011	BCAL3373	BCAL3114	BCAL2293	BCAL2339
BCAL3012	BCAL3378	BCAL3133	BCAL2330	BCAL2340
BCAL3025	BCAL3389	BCAL3137	BCAL2331	BCAL2341
BCAL3030	BCAL3396	BCAL3146	BCAL2332	BCAL2342
BCAL3035	BCAL3414	BCAL3163	BCAL2333	BCAL2345
BCAL3049	BCAL3420	BCAL3197	BCAL2335	BCAL2349
BCAL3050	BCAL3421	BCAL3257	BCAL2336	BCAL2356
BCAL3054	BCAL3428	BCAL3261	BCAL2337	BCAL2357
BCAL3055	BCAL3429	BCAL3262	BCAL2338	BCAL2359
BCAL3110	BCAL3433	BCAL3267	BCAL2339	BCAL2361
BCAL3113	BCAL3436	BCAL3269	BCAL2340	BCAL2362
BCAL3141	BCAL3441	BCAL3270	BCAL2341	BCAL2389
BCAL3146	BCAL3442	BCAL3274	BCAL2342	BCAL2390
BCAL3147	BCAL3443	BCAL3276	BCAL2343	BCAL2391
BCAL3163	BCAL3448	BCAL3296	BCAL2344	BCAL2397
BCAL3262	BCAL3453	BCAL3302	BCAL2348	BCAL2408
BCAL3267	BCAL3455	BCAL3303	BCAL2349	BCAL2409
BCAL3269	BCAL3457	BCAL3304	BCAL2355	BCAL2414
BCAL3270	BCAL3458	BCAL3306	BCAL2356	BCAL2433
BCAL3274	BCAL3459	BCAL3307	BCAL2357	BCAL2454
BCAL3276	BCAL3460	BCAL3329	BCAL2359	BCAL2455
BCAL3296	BCAL3461	BCAL3333	BCAL2362	BCAL2571
BCAL3306	BCAL3462	BCAL3336	BCAL2389	BCAL2572
BCAL3307	BCAL3464	BCAL3337	BCAL2390	BCAL2622
BCAL3329	BCAL3465	BCAL3338	BCAL2391	BCAL2630
BCAL3333	BCAL3466	BCAL3339	BCAL2408	BCAL2631
BCAL3337	BCAL3467	BCAL3344	BCAL2409	BCAL2638
BCAL3338	BCAL3472	BCAL3346	BCAL2433	BCAL2642
BCAL3339	BCAL3530	BCAL3347	BCAL2454	BCAL2646
BCAL3344	BCAM0003	BCAL3348	BCAL2455	BCAL2649
BCAL3346	BCAM0004	BCAL3351	BCAL2555	BCAL2650
BCAL3347	BCAM0532	BCAL3359	BCAL2571	BCAL2651
BCAL3348	BCAM0538	BCAL3361	BCAL2572	BCAL2658
BCAL3361	BCAM0539	BCAL3366	BCAL2622	BCAL2659
BCAL3366	BCAM0632	BCAL3369	BCAL2630	BCAL2670
BCAL3369	BCAM0656	BCAL3371	BCAL2631	BCAL2675
BCAL3371	BCAM0669	BCAL3373	BCAL2638	BCAL2677
BCAL3373	BCAM0719	BCAL3378	BCAL2642	BCAL2678
BCAL3378	BCAM0758	BCAL3388	BCAL2646	BCAL2710
BCAL3396	BCAM0850	BCAL3389	BCAL2650	BCAL2714
BCAL3414	BCAM0899	BCAL3396	BCAL2651	BCAL2719
BCAL3420	BCAM0910	BCAL3414	BCAL2658	BCAL2723
BCAL3421	BCAM0911	BCAL3420	BCAL2659	BCAL2724
BCAL3428	BCAM0913	BCAL3421	BCAL2670	BCAL2725
BCAL3429	BCAM0917	BCAL3428	BCAL2675	BCAL2726
BCAL3433	BCAM0918	BCAL3429	BCAL2677	BCAL2757
BCAL3436	BCAM0967	BCAL3433	BCAL2678	BCAL2759
BCAL3440	BCAM0968	BCAL3436	BCAL2710	BCAL2761
BCAL3441	BCAM0969	BCAL3440	BCAL2714	BCAL2762
BCAL3442	BCAM0970	BCAL3441	BCAL2717	BCAL2764
BCAL3443	BCAM0971	BCAL3442	BCAL2718	BCAL2767
BCAL3448	BCAM0972	BCAL3443	BCAL2719	BCAL2768
BCAL3453	BCAM0986	BCAL3448	BCAL2723	BCAL2770
BCAL3455	BCAM0989	BCAL3453	BCAL2724	BCAL2773
BCAL3457	BCAM0994	BCAL3455	BCAL2725	BCAL2776
BCAL3458	BCAM0995	BCAL3457	BCAL2726	BCAL2782
BCAL3459	BCAM1042	BCAL3458	BCAL2757	BCAL2835
BCAL3460	BCAM1045	BCAL3460	BCAL2759	BCAL2836
BCAL3461	BCAM1046	BCAL3461	BCAL2761	BCAL2837
BCAL3462	BCAM1047	BCAL3462	BCAL2762	BCAL2838
BCAL3463	BCAM1048	BCAL3463	BCAL2764	BCAL2839
BCAL3464	BCAM1049	BCAL3464	BCAL2765	BCAL2842
BCAL3465	BCAM1050	BCAL3465	BCAL2767	BCAL2912
BCAL3466	BCAM1052	BCAL3466	BCAL2768	BCAL2915
BCAL3467	BCAM1053C	BCAL3467	BCAL2770	BCAL2919
BCAL3472	BCAM1077	BCAL3472	BCAL2773	BCAL2925
BCAL3530	BCAM1312	BCAL3530	BCAL2776	BCAL2928
BCAM0114	BCAM1318	BCAM0003	BCAL2782	BCAL2934
BCAM0398	BCAM1325A	BCAM0004	BCAL2835	BCAL2935
BCAM0408a	BCAM1362	BCAM0005	BCAL2836	BCAL2942
BCAM0545a	BCAM1397A	BCAM0045	BCAL2837	BCAL2946
BCAM0669	BCAM1477	BCAM0408a	BCAL2838	BCAL2947
BCAM0911	BCAM1591A	BCAM0440	BCAL2839	BCAL2950
BCAM0913	BCAM1642	BCAM0536	BCAL2912	BCAL2952
BCAM0917	BCAM1660	BCAM0538	BCAL2915	BCAL2953
BCAM0918	BCAM1668	BCAM0539	BCAL2919	BCAL2955
BCAM0967	BCAM1745	BCAM0669	BCAL2921	BCAL2956
BCAM0968	BCAM1767	BCAM0715	BCAL2925	BCAL2957
BCAM0969	BCAM1881	BCAM0733	BCAL2928	BCAL2958
BCAM0986	BCAM1895A	BCAM0882	BCAL2934	BCAL2959
BCAM0994	BCAM1919	BCAM0899	BCAL2935	BCAL2984
BCAM0995	BCAM1931	BCAM0910	BCAL2942	BCAL2987
BCAM1047	BCAM1959	BCAM0911	BCAL2946	BCAL2994
BCAM1049	BCAM1976	BCAM0913	BCAL2947	BCAL3004
BCAM1052	BCAM1983	BCAM0917	BCAL2950	BCAL3011
BCAM1325A	BCAM2047	BCAM0918	BCAL2951	BCAL3025
BCAM1919	BCAM2062	BCAM0965	BCAL2952	BCAL3030
BCAM1931	BCAM2076	BCAM0967	BCAL2954	BCAL3035
BCAM2050	BCAM2223	BCAM0968	BCAL2955	BCAL3043
BCAM2056	BCAM2234	BCAM0969	BCAL2956	BCAL3049
BCAM2062	BCAM2269	BCAM0970	BCAL2957	BCAL3050
BCAM2138	BCAM2309	BCAM0972	BCAL2958	BCAL3054
BCAM2314	BCAM2324	BCAM0986	BCAL2959	BCAL3055
BCAM2650	BCAM2334	BCAM0989	BCAL2987	BCAL3110
BCAS0001	BCAM2370	BCAM0994	BCAL2994	BCAL3113
BCAS0002	BCAM2397	BCAM0995	BCAL3004	BCAL3114
BCAS0003	BCAM2400a	BCAM1044	BCAL3010	BCAL3118
BCAS0203	BCAM2650	BCAM1045	BCAL3011	BCAL3146
BCAS0204	BCAM2688	BCAM1046	BCAL3012	BCAL3147
BCAS0299	BCAM2739	BCAM1047	BCAL3025	BCAL3163
BCAS0356	BCAM2827	BCAM1048	BCAL3030	BCAL3200
BCAS0572	BCAM2830	BCAM1049	BCAL3035	BCAL3201
BCAS0581	BCAM2833	BCAM1050	BCAL3043	BCAL3202
BCAS0587a	BCAS0001	BCAM1052	BCAL3049	BCAL3203
BCAS0662	BCAS0002	BCAM1247	BCAL3050	BCAL3257
BCAS0675	BCAS0003	BCAM1280a	BCAL3054	BCAL3262
pBCA001	BCAS0018	BCAM1312	BCAL3055	BCAL3263
pBCA002	BCAS0023	BCAM1325A	BCAL3110	BCAL3267
pBCA014	BCAS0025	BCAM1362	BCAL3113	BCAL3269
pBCA077	BCAS0028	BCAM1397A	BCAL3114	BCAL3270
	BCAS0036	BCAM1477	BCAL3141	BCAL3272
	BCAS0039	BCAM1591A	BCAL3146	BCAL3274
	BCAS0042	BCAM1624	BCAL3147	BCAL3276
	BCAS0045	BCAM1668	BCAL3163	BCAL3292
	BCAS0048	BCAM1745	BCAL3197	BCAL3296
	BCAS0051	BCAM1751	BCAL3200	BCAL3306
	BCAS0052	BCAM1752A	BCAL3202	BCAL3307
	BCAS0053	BCAM1767	BCAL3257	BCAL3329
	BCAS0066A	BCAM1931	BCAL3261	BCAL3333
	BCAS0072	BCAM1943	BCAL3262	BCAL3336
	BCAS0073	BCAM2056	BCAL3265	BCAL3337
	BCAS0075	BCAM2062	BCAL3267	BCAL3338
	BCAS0077	BCAM2076	BCAL3268	BCAL3339
	BCAS0078	BCAM2375	BCAL3269	BCAL3344
	BCAS0082	BCAM2388	BCAL3270	BCAL3346
	BCAS0084	BCAM2400a	BCAL3272	BCAL3347
	BCAS0097	BCAM2425	BCAL3274	BCAL3348
	BCAS0098	BCAM2650	BCAL3276	BCAL3348a
	BCAS0099	BCAM2739	BCAL3292	BCAL3351
	BCAS0100	BCAM2827	BCAL3296	BCAL3361
	BCAS0101	BCAM2830	BCAL3301	BCAL3366
	BCAS0109	BCAS0001	BCAL3306	BCAL3367
	BCAS0112	BCAS0002	BCAL3307	BCAL3369
	BCAS0114	BCAS0003	BCAL3329	BCAL3371
	BCAS0117	BCAS0084	BCAL3333	BCAL3372
	BCAS0129	BCAS0097	BCAL3336	BCAL3373
	BCAS0132	BCAS0150	BCAL3337	BCAL3378
	BCAS0134	BCAS0203	BCAL3338	BCAL3389
	BCAS0135	BCAS0204	BCAL3339	BCAL3396
	BCAS0136	BCAS0206	BCAL3344	BCAL3400
	BCAS0137	BCAS0301	BCAL3346	BCAL3413
	BCAS0142	BCAS0428	BCAL3347	BCAL3414
	BCAS0145	BCAS0483	BCAL3348	BCAL3420
	BCAS0146	BCAS0541	BCAL3351	BCAL3421
	BCAS0147	BCAS0544	BCAL3361	BCAL3428
	BCAS0157	BCAS0548	BCAL3366	BCAL3429
	BCAS0160	BCAS0566	BCAL3367	BCAL3430
	BCAS0161	BCAS0566B	BCAL3369	BCAL3433
	BCAS0163	BCAS0569	BCAL3371	BCAL3436
	BCAS0173	BCAS0572	BCAL3372	BCAL3441
	BCAS0187	BCAS0585	BCAL3373	BCAL3442
	BCAS0201	BCAS0662	BCAL3377	BCAL3443
	BCAS0203	BCAS0675	BCAL3378	BCAL3448
	BCAS0204	pBCA001	BCAL3389	BCAL3453
	BCAS0206	pBCA002	BCAL3396	BCAL3454
	BCAS0207	pBCA014	BCAL3400	BCAL3455
	BCAS0215	pBCA077	BCAL3413	BCAL3458
	BCAS0221		BCAL3414	BCAL3459
	BCAS0231		BCAL3420	BCAL3460
	BCAS0233		BCAL3421	BCAL3461
	BCAS0265		BCAL3428	BCAL3462
	BCAS0270		BCAL3429	BCAL3463
	BCAS0273		BCAL3433	BCAL3464
	BCAS0275		BCAL3436	BCAL3465
	BCAS0281		BCAL3440	BCAL3466
	BCAS0286		BCAL3441	BCAL3467
	BCAS0299		BCAL3442	BCAL3472
	BCAS0300		BCAL3443	BCAL3530
	BCAS0301		BCAL3448	BCAM0003
	BCAS0302		BCAL3453	BCAM0004
	BCAS0303		BCAL3454	BCAM0005
	BCAS0304		BCAL3455	BCAM0115
	BCAS0309		BCAL3457	BCAM0121
	BCAS0310		BCAL3458	BCAM0129
	BCAS0311		BCAL3459	BCAM0169
	BCAS0313		BCAL3460	BCAM0217
	BCAS0314		BCAL3461	BCAM0254
	BCAS0318		BCAL3462	BCAM0271
	BCAS0319		BCAL3463	BCAM0398
	BCAS0321		BCAL3464	BCAM0400
	BCAS0324		BCAL3465	BCAM0406
	BCAS0329		BCAL3466	BCAM0440
	BCAS0339		BCAL3467	BCAM0442
	BCAS0340		BCAL3472	BCAM0444
	BCAS0341		BCAL3530	BCAM0445
	BCAS0343		BCAM0004	BCAM0505
	BCAS0344		BCAM0045	BCAM0507
	BCAS0345		BCAM0536	BCAM0536
	BCAS0346		BCAM0539	BCAM0539
	BCAS0349		BCAM0545	BCAM0541
	BCAS0355		BCAM0545a	BCAM0545a
	BCAS0356		BCAM0715	BCAM0559
	BCAS0357		BCAM0719	BCAM0561
	BCAS0359		BCAM0899	BCAM0568
	BCAS0373		BCAM0910	BCAM0573
	BCAS0378		BCAM0911	BCAM0588
	BCAS0381		BCAM0913	BCAM0591
	BCAS0384		BCAM0917	BCAM0615
	BCAS0393		BCAM0918	BCAM0632
	BCAS0394		BCAM0968	BCAM0653
	BCAS0417		BCAM0969	BCAM0654
	BCAS0421		BCAM0970	BCAM0656
	BCAS0428		BCAM0972	BCAM0669
	BCAS0439		BCAM0985	BCAM0675
	BCAS0440		BCAM0986	BCAM0705
	BCAS0441		BCAM0990	BCAM0716
	BCAS0442		BCAM0993	BCAM0719
	BCAS0443		BCAM0994	BCAM0735
	BCAS0445		BCAM0995	BCAM0736
	BCAS0446		BCAM1047	BCAM0746
	BCAS0450		BCAM1048	BCAM0773
	BCAS0459		BCAM1049	BCAM0800
	BCAS0461		BCAM1050	BCAM0808
	BCAS0464		BCAM1052	BCAM0850
	BCAS0465		BCAM1053B	BCAM0857
	BCAS0467		BCAM1053C	BCAM0866
	BCAS0473		BCAM1362	BCAM0880
	BCAS0476		BCAM1397A	BCAM0899
	BCAS0478		BCAM1477	BCAM0910
	BCAS0479		BCAM1745	BCAM0911
	BCAS0483		BCAM1767	BCAM0913
	BCAS0484		BCAM1919	BCAM0917
	BCAS0488		BCAM1931	BCAM0918
	BCAS0490		BCAM2047	BCAM0967
	BCAS0491		BCAM2050	BCAM0968
	BCAS0493		BCAM2062	BCAM0969
	BCAS0533		BCAM2076	BCAM0970
	BCAS0544		BCAM2317	BCAM0972
	BCAS0548		BCAM2429a	BCAM0984
	BCAS0558A		BCAM2451	BCAM0986
	BCAS0565		BCAM2507	BCAM0990
	BCAS0566		BCAM2650	BCAM0994
	BCAS0566B		BCAM2739	BCAM0995
	BCAS0568		BCAM2830	BCAM0998
	BCAS0569		BCAS0001	BCAM0999
	BCAS0572		BCAS0002	BCAM1042
	BCAS0574		BCAS0003	BCAM1044
	BCAS0576		BCAS0203	BCAM1047
	BCAS0577		BCAS0204	BCAM1048
	BCAS0581		BCAS0301	BCAM1049
	BCAS0582		BCAS0429	BCAM1050
	BCAS0585		BCAS0467	BCAM1052
	BCAS0586		BCAS0548	BCAM1077
	BCAS0587a		BCAS0566	BCAM1105
	BCAS0594		BCAS0572	BCAM1130
	BCAS0596		BCAS0585	BCAM1136
	BCAS0598		BCAS0662	BCAM1139
	BCAS0604		BCAS0675	BCAM1141
	BCAS0605		pBCA001	BCAM1142
	BCAS0633		pBCA002	BCAM1177
	BCAS0634		pBCA010	BCAM1181
	BCAS0635		pBCA014	BCAM1267
	BCAS0636		pBCA040	BCAM1268a
	BCAS0662		pBCA077	BCAM1351
	BCAS0675			BCAM1362
	BCAS0709			BCAM1397A
	BCAS0734			BCAM1477
	BCAS0735			BCAM1531
	BCAS0738			BCAM1591A
	BCAS0752			BCAM1622
	BCAS0754			BCAM1642
	BCAS0756			BCAM1661
	BCAS0761			BCAM1662
	BCAS0767			BCAM1663a
	BCAS0768			BCAM1677
	pBCA001			BCAM1690
	pBCA014			BCAM1734
				BCAM1736
				BCAM1745
				BCAM1767
				BCAM1859
				BCAM1931
				BCAM1939
				BCAM1950
				BCAM1966
				BCAM2040
				BCAM2047
				BCAM2049
				BCAM2050
				BCAM2051
				BCAM2056
				BCAM2062
				BCAM2076
				BCAM2095
				BCAM2116
				BCAM2138
				BCAM2161
				BCAM2186
				BCAM2192
				BCAM2234
				BCAM2299
				BCAM2303
				BCAM2306
				BCAM2314
				BCAM2317
				BCAM2318
				BCAM2324
				BCAM2328
				BCAM2333
				BCAM2359A
				BCAM2370
				BCAM2375
				BCAM2379
				BCAM2390
				BCAM2400b
				BCAM2402
				BCAM2429a
				BCAM2451
				BCAM2650
				BCAM2673
				BCAM2739
				BCAM2830
				BCAS0001
				BCAS0002
				BCAS0003
				BCAS0025
				BCAS0028
				BCAS0042
				BCAS0048
				BCAS0073
				BCAS0082
				BCAS0083
				BCAS0084
				BCAS0091
				BCAS0097
				BCAS0099
				BCAS0100
				BCAS0109
				BCAS0110
				BCAS0118
				BCAS0128
				BCAS0129
				BCAS0131
				BCAS0137
				BCAS0138
				BCAS0142
				BCAS0143
				BCAS0144
				BCAS0147
				BCAS0150
				BCAS0164
				BCAS0186
				BCAS0201
				BCAS0203
				BCAS0204
				BCAS0206
				BCAS0211
				BCAS0213
				BCAS0214
				BCAS0215
				BCAS0217
				BCAS0218
				BCAS0219
				BCAS0220
				BCAS0221
				BCAS0224
				BCAS0263
				BCAS0273
				BCAS0274
				BCAS0276
				BCAS0284
				BCAS0286
				BCAS0289
				BCAS0298
				BCAS0299
				BCAS0300
				BCAS0301
				BCAS0302
				BCAS0309
				BCAS0311
				BCAS0313
				BCAS0316
				BCAS0319
				BCAS0329
				BCAS0340
				BCAS0341
				BCAS0342
				BCAS0343
				BCAS0345
				BCAS0346
				BCAS0355
				BCAS0356
				BCAS0366
				BCAS0371
				BCAS0384
				BCAS0385
				BCAS0394
				BCAS0403
				BCAS0412
				BCAS0418
				BCAS0440
				BCAS0442
				BCAS0443
				BCAS0445
				BCAS0447
				BCAS0461
				BCAS0462
				BCAS0463
				BCAS0464
				BCAS0465
				BCAS0466
				BCAS0467
				BCAS0471
				BCAS0472
				BCAS0479
				BCAS0482
				BCAS0483
				BCAS0484
				BCAS0486
				BCAS0488
				BCAS0497
				BCAS0533
				BCAS0543
				BCAS0558A
				BCAS0566
				BCAS0566B
				BCAS0568
				BCAS0569
				BCAS0570
				BCAS0572
				BCAS0574
				BCAS0576
				BCAS0578
				BCAS0581
				BCAS0585
				BCAS0586
				BCAS0587
				BCAS0587a
				BCAS0594
				BCAS0604
				BCAS0605
				BCAS0620
				BCAS0635
				BCAS0662
				BCAS0675
				BCAS0688
				BCAS0703
				BCAS0738
				BCAS0753
				BCAS0762
				BCAS0768
				pBCA001
				pBCA002
				pBCA003
				pBCA010
				pBCA011
				pBCA013
				pBCA014
				pBCA015
				pBCA022
				pBCA024
				pBCA025
				pBCA033
				pBCA035
				pBCA036
				pBCA037
				pBCA037a
				pBCA038
				pBCA040
				pBCA045
				pBCA046
				pBCA048
				pBCA048a
				pBCA049
				pBCA058
				pBCA076
				pBCA077
				pBCA089
				pBCA089a
				pBCA091
				pBCA094

## Sheet: Output pool - LB
Supplementary Data Table 3
470 essential genes identified in LB output pool*
Analysis criteria: Genes identified as "essential" in at least two of the three LB pools (T1, T2 and T3); E = essential, NE = non-essential
Gene Locus	Gene Name	Gene Description	COG ID	COG CLASS	COG Description	Output-LB (Passage T1)	Output-LB (Passage T2)	Output-LB (Passage T3)
BCAL0024	gidA	tRNA uridine 5-carboxymethylaminomethyl modification enzyme GidA	COG0445	D	NAD/FAD-utilizing enzyme apparently involved in cell division	E	E	E
BCAL0027		chromosome partitioning protein ParB	COG1475	K	Predicted transcriptional regulators	E	E	E
BCAL0030	atpB	F0F1 ATP synthase subunit A	COG0356	C	F0F1-type ATP synthase, subunit a	E	E	E
BCAL0031	atpE	F0F1 ATP synthase subunit C	COG0636	C	F0F1-type ATP synthase, subunit c/Archaeal/vacuolar-type H+-ATPase, subunit K	E	E	E
BCAL0032	atpF	F0F1 ATP synthase subunit B	COG0711	C	F0F1-type ATP synthase, subunit b	E	E	E
BCAL0033	atpH	F0F1 ATP synthase subunit delta	COG0712	C	F0F1-type ATP synthase, delta subunit (mitochondrial oligomycin sensitivity protein)	E	E	E
BCAL0034	atpA	F0F1 ATP synthase subunit alpha	COG0056	C	F0F1-type ATP synthase, alpha subunit	E	E	E
BCAL0035	atpG	F0F1 ATP synthase subunit gamma	COG0224	C	F0F1-type ATP synthase, gamma subunit	E	E	E
BCAL0036	atpD	F0F1 ATP synthase subunit beta	COG0055	C	F0F1-type ATP synthase, beta subunit	E	E	E
BCAL0040	hemE	uroporphyrinogen decarboxylase	COG0407	H	Uroporphyrinogen-III decarboxylase	E	E	E
BCAL0041	priA	primosome assembly protein PriA	COG1198	L	Primosomal protein N' (replication factor Y) - superfamily II helicase	E	E	E
BCAL0083a		hypothetical protein	-	-	-	E	E	E
BCAL0086		hypothetical protein	-	-	-	E	E	E
BCAL0115	rpsU	30S ribosomal protein S21	COG0828	J	Ribosomal protein S21	E	E	E
BCAL0145	ahcY	S-adenosyl-L-homocysteine hydrolase	COG0499	H	S-adenosylhomocysteine hydrolase	E	E	E
BCAL0220	secE	preprotein translocase subunit SecE	COG0690	U	Preprotein translocase subunit SecE	E	E	E
BCAL0221	nusG	transcription antitermination protein NusG	COG0250	K	Transcription antiterminator	E	E	E
BCAL0222	rplK	50S ribosomal protein L11	COG0080	J	Ribosomal protein L11	E	E	E
BCAL0223	rplA	50S ribosomal protein L1	COG0081	J	Ribosomal protein L1	E	E	E
BCAL0224	rplJ	50S ribosomal protein L10	COG0244	J	Ribosomal protein L10	E	E	E
BCAL0225	rplL	50S ribosomal protein L7/L12	COG0222	J	Ribosomal protein L7/L12	E	E	E
BCAL0226	rpoB	DNA-directed RNA polymerase subunit beta	COG0085	K	DNA-directed RNA polymerase, beta subunit/140 kD subunit	E	E	E
BCAL0227	rpoC	DNA-directed RNA polymerase subunit beta'	COG0086	K	DNA-directed RNA polymerase, beta' subunit/160 kD subunit	E	E	E
BCAL0229	rpsL	30S ribosomal protein S12	COG0048	J	Ribosomal protein S12	E	E	E
BCAL0230	rpsG	30S ribosomal protein S7	COG0049	J	Ribosomal protein S7	E	E	E
BCAL0231	fusA	elongation factor G	COG0480	J	Translation elongation factors (GTPases)	E	E	E
BCAL0233	rpsJ	30S ribosomal protein S10	COG0051	J	Ribosomal protein S10	E	E	E
BCAL0234	rplC	50S ribosomal protein L3	COG0087	J	Ribosomal protein L3	E	NE	E
BCAL0235a	rplD	50S ribosomal protein L4	COG0088	J	Ribosomal protein L4	E	E	E
BCAL0236	rplW	50S ribosomal protein L23	COG0089	J	Ribosomal protein L23	E	E	E
BCAL0237	rplB	50S ribosomal protein L2	COG0090	J	Ribosomal protein L2	E	E	NE
BCAL0238	rpsS	30S ribosomal protein S19	COG0185	J	Ribosomal protein S19	E	E	E
BCAL0239a	rplV	50S ribosomal protein L22	COG0091	J	Ribosomal protein L22	E	E	E
BCAL0240	rpsC	30S ribosomal protein S3	COG0092	J	Ribosomal protein S3	E	E	E
BCAL0241	rplP	50S ribosomal protein L16	COG0197	J	Ribosomal protein L16/L10E	E	E	E
BCAL0242	rpmC	50S ribosomal protein L29	COG0255	J	Ribosomal protein L29	E	E	E
BCAL0243	rpsQ	30S ribosomal protein S17	COG0186	J	Ribosomal protein S17	E	E	E
BCAL0244	rplN	50S ribosomal protein L14	COG0093	J	Ribosomal protein L14	E	E	NE
BCAL0245	rplX	50S ribosomal protein L24	COG0198	J	Ribosomal protein L24	E	E	E
BCAL0246	rplE	50S ribosomal protein L5	COG0094	J	Ribosomal protein L5	E	E	E
BCAL0247	rpsN	30S ribosomal protein S14	COG0199	J	Ribosomal protein S14	E	E	E
BCAL0248	rpsH	30S ribosomal protein S8	COG0096	J	Ribosomal protein S8	E	E	E
BCAL0249	rplF	50S ribosomal protein L6	COG0097	J	Ribosomal protein L6P/L9E	E	E	E
BCAL0250	rplR	50S ribosomal protein L18	COG0256	J	Ribosomal protein L18	E	E	E
BCAL0251	rpsE	30S ribosomal protein S5	COG0098	J	Ribosomal protein S5	E	E	E
BCAL0252	rpmD	50S ribosomal protein L30	COG1841	J	Ribosomal protein L30/L7E	E	E	E
BCAL0253	rplO	50S ribosomal protein L15	COG0200	J	Ribosomal protein L15	E	E	E
BCAL0254	secY	preprotein translocase subunit SecY	COG0201	U	Preprotein translocase subunit SecY	E	E	E
BCAL0255	infA	translation initiation factor IF-1	COG0361	J	Translation initiation factor 1 (IF-1)	E	E	E
BCAL0256	rpmJ	50S ribosomal protein L36	COG0257	J	Ribosomal protein L36	E	E	E
BCAL0257	rpsM	30S ribosomal protein S13	COG0099	J	Ribosomal protein S13	E	E	E
BCAL0258	rpsK	30S ribosomal protein S11	COG0100	J	Ribosomal protein S11	E	E	E
BCAL0259	rpsD	30S ribosomal protein S4	COG0522	J	Ribosomal protein S4 and related proteins	E	E	E
BCAL0260	rpoA	DNA-directed RNA polymerase subunit alpha	COG0202	K	DNA-directed RNA polymerase, alpha subunit/40 kD subunit	E	E	E
BCAL0261	rplQ	50S ribosomal protein L17	COG0203	J	Ribosomal protein L17	E	E	E
BCAL0263	dsbD	thiol:disulfide interchange protein DsbD	COG4232	OC	Thiol:disulfide interchange protein	NE	E	E
BCAL0264	hemB	delta-aminolevulinic acid dehydratase	COG0113	H	Delta-aminolevulinic acid dehydratase	E	E	E
BCAL0265	engB	ribosome biogenesis GTP-binding protein YsxC	COG0218	R	Predicted GTPase	E	E	E
BCAL0267		putative cytochrome c biogenesis protein	COG1333	O	ResB protein required for cytochrome c biosynthesis	NE	E	E
BCAL0280	aroB	3-dehydroquinate synthase	COG0337	E	3-dehydroquinate synthetase	NE	E	E
BCAL0292		2',5' RNA ligase family protein	COG1514	J	2'-5' RNA ligase	E	NE	E
BCAL0301		ABC transporter ATP-binding protein	COG1127	Q	ABC-type transport system involved in resistance to organic solvents, ATPase component	E	E	NE
BCAL0302		hypothetical protein	COG0767	Q	ABC-type transport system involved in resistance to organic solvents, permease component	E	E	E
BCAL0331		putative stringent starvation protein A	COG0625	O	Glutathione S-transferase	E	E	E
BCAL0374	prfA	peptide chain release factor 1	COG0216	J	Protein chain release factor A	E	E	E
BCAL0375	hemA	glutamyl-tRNA reductase	COG0373	H	Glutamyl-tRNA reductase	E	E	E
BCAL0388		ubiquinone biosynthesis hydroxylase family protein	COG0654	HC	2-polyprenyl-6-methoxyphenol hydroxylase and related FAD-dependent oxidoreductases	E	E	E
BCAL0394	ung	uracil-DNA glycosylase	COG0692	L	Uracil DNA glycosylase	E	NE	E
BCAL0421	gyrB	DNA gyrase subunit B	COG0187	L	Type IIA topoisomerase (DNA gyrase/topo II, topoisomerase IV), B subunit	E	E	E
BCAL0422	dnaN	DNA polymerase III subunit beta	COG0592	L	DNA polymerase sliding clamp subunit (PCNA homolog)	E	E	E
BCAL0423	dnaA	chromosomal replication initiation protein	COG0593	L	ATPase involved in DNA replication initiation	E	E	E
BCAL0423a	rpmH	50S ribosomal protein L34	COG0230	J	Ribosomal protein L34	E	E	E
BCAL0426		putative inner membrane protein translocase component YidC	COG0706	U	Preprotein translocase subunit YidC	E	E	E
BCAL0428	trmE	tRNA modification GTPase TrmE	COG0486	R	Predicted GTPase	E	E	E
BCAL0462		DNA topoisomerase III	COG0550	L	Topoisomerase IA	E	NE	E
BCAL0463		putative thioredoxin	-	-	-	E	E	E
BCAL0466	fmt	methionyl-tRNA formyltransferase	COG0223	J	Methionyl-tRNA formyltransferase	E	E	E
BCAL0472		two-component regulatory system, response regulator protein	COG2204	T	Response regulator containing CheY-like receiver, AAA-type ATPase, and DNA-binding domains	E	E	E
BCAL0473		putative putative transcriptional regulator	COG0603	R	Predicted PP-loop superfamily ATPase	NE	E	E
BCAL0474		hypothetical protein	COG0602	O	Organic radical activating enzymes	E	E	E
BCAL0475		putative 6-pyruvoyl tetrahydropterin synthase	COG0720	H	6-pyruvoyl-tetrahydropterin synthase	E	E	E
BCAL0484	gatA	aspartyl/glutamyl-tRNA amidotransferase subunit A	COG0154	J	Asp-tRNAAsn/Glu-tRNAGln amidotransferase A subunit and related amidases	E	E	E
BCAL0485	gatB	aspartyl/glutamyl-tRNA amidotransferase subunit B	COG0064	J	Asp-tRNAAsn/Glu-tRNAGln amidotransferase B subunit (PET112 homolog)	E	E	E
BCAL0509	metK	S-adenosylmethionine synthetase	COG0192	H	S-adenosylmethionine synthetase	E	E	E
BCAL0536	fpr	ferredoxin--NADP reductase	COG1018	C	Flavodoxin reductases (ferredoxin-NADPH reductases) family 1	E	E	E
BCAL0558	cca	multifunctional tRNA nucleotidyl transferase/2'3'-cyclic phosphodiesterase/2'nucleotidase/phosphatase	COG0617	J	tRNA nucleotidyltransferase/poly(A) polymerase	E	NE	E
BCAL0612	glmU	bifunctional UDP-N-acetylglucosamine pyrophosphorylase/glucosamine-1-phosphate N-acetyltransferase	COG1207	M	N-acetylglucosamine-1-phosphate uridyltransferase (contains nucleotidyltransferase and I-patch acetyltransferase domains)	E	E	E
BCAL0614		hypothetical protein	COG1539	H	Dihydroneopterin aldolase	E	E	E
BCAL0616		hypothetical protein	COG1565	S	Uncharacterized conserved protein	E	NE	E
BCAL0679	argS	arginyl-tRNA synthetase	COG0018	J	Arginyl-tRNA synthetase	E	E	E
BCAL0693		pantothenate kinase	COG1521	K	Putative transcriptional regulator, homolog of Bvg accessory factor	E	E	E
BCAL0694		biotin--protein ligase	COG0340	H	Biotin-(acetyl-CoA carboxylase) ligase	E	NE	E
BCAL0709	lipB	lipoate-protein ligase B	COG0321	H	Lipoate-protein ligase B	E	E	E
BCAL0710	lipA	lipoyl synthase	COG0320	H	Lipoate synthase	E	E	E
BCAL0734		sugar transport PTS system IIa component	COG2893	G	Phosphotransferase system, mannose/fructose-specific component IIA	E	E	E
BCAL0747		putative methyltransferase	COG2226	H	Methylase involved in ubiquinone/menaquinone biosynthesis	E	E	E
BCAL0787	rpoH	RNA polymerase factor sigma-32	COG0568	K	DNA-directed RNA polymerase, sigma subunit (sigma70/sigma32)	E	E	NE
BCAL0793		putative cell division protein	COG0552	U	Signal recognition particle GTPase	E	NE	E
BCAL0795	coaD	phosphopantetheine adenylyltransferase	COG0669	H	Phosphopantetheine adenylyltransferase	E	E	E
BCAL0798	pth	peptidyl-tRNA hydrolase	COG0193	J	Peptidyl-tRNA hydrolase	E	E	E
BCAL0800	prs	ribose-phosphate pyrophosphokinase	COG0462	FE	Phosphoribosylpyrophosphate synthetase	E	E	E
BCAL0802		putative 4-diphosphocytidyl-2-C-methyl-D-erythritol kinase	COG1947	I	4-diphosphocytidyl-2C-methyl-D-erythritol 2-phosphate synthase	E	E	E
BCAL0809		HPr kinase/phosphorylase	COG1493	T	Serine kinase of the HPr protein, regulates carbohydrate metabolism	E	E	E
BCAL0814		ABC transporter ATP-binding protein	COG1137	R	ABC-type (unclassified) transport system, ATPase component	E	E	E
BCAL0815		OstA-like protein	COG1934	S	Uncharacterized protein conserved in bacteria	E	NE	E
BCAL0816		hypothetical protein	COG3117	S	Uncharacterized protein conserved in bacteria	E	E	E
BCAL0818		putative arabinose 5-phosphate isomerase	COG0794	M	Predicted sugar phosphate isomerase involved in capsule formation	E	E	E
BCAL0827	ssb	single-stranded DNA-binding protein	COG0629	L	Single-stranded DNA-binding protein	E	E	E
BCAL0868	queF	7-cyano-7-deazaguanine reductase	COG2904	S	Uncharacterized protein conserved in bacteria	E	E	E
BCAL0873	ubiE	ubiquinone/menaquinone biosynthesis methyltransferase	COG2226	H	Methylase involved in ubiquinone/menaquinone biosynthesis	E	E	E
BCAL0876	ubiB	putative ubiquinone biosynthesis protein UbiB	COG0661	R	Predicted unusual protein kinase	E	E	E
BCAL0880	aspS	aspartyl-tRNA synthetase	COG0173	J	Aspartyl-tRNA synthetase	E	E	E
BCAL0894		hypothetical protein	COG1452	M	Organic solvent tolerance protein OstA	E	E	E
BCAL0896	pdxA	4-hydroxythreonine-4-phosphate dehydrogenase	COG1995	H	Pyridoxal phosphate biosynthesis protein	E	E	E
BCAL0902		D,D-heptose 1,7-bisphosphate phosphatase	COG0241	E	Histidinol phosphatase and related phosphatases	E	E	E
BCAL0903	glyS	glycyl-tRNA synthetase subunit beta	COG0751	J	Glycyl-tRNA synthetase, beta subunit	E	E	E
BCAL0904	glyQ	glycyl-tRNA synthetase subunit alpha	COG0752	J	Glycyl-tRNA synthetase, alpha subunit	E	E	E
BCAL1035	otsB	putative trehalose-phosphatase	COG1877	G	Trehalose-6-phosphatase	E	E	E
BCAL1060		putative arginine N-succinyltransferase subunit alpha	COG3138	E	Arginine/ornithine N-succinyltransferase beta subunit	E	E	E
BCAL1062	astD	succinylglutamic semialdehyde dehydrogenase	COG1012	C	NAD-dependent aldehyde dehydrogenases	NE	E	E
BCAL1063	astB	succinylarginine dihydrolase	COG3724	E	Succinylarginine dihydrolase	E	E	E
BCAL1096		putative exodeoxyribonuclease V gamma chain	COG1330	L	Exonuclease V gamma subunit	E	E	E
BCAL1097		putative exodeoxyribonuclease V beta chain	COG1074	L	ATP-dependent exoDNAse (exonuclease V) beta subunit (contains helicase and exonuclease domains)	E	E	E
BCAL1098		putative exodeoxyribonuclease V alpha chain	COG0507	L	ATP-dependent exoDNAse (exonuclease V), alpha subunit - helicase superfamily I member	E	E	E
BCAL1254	dnaQ	DNA polymerase III subunit epsilon	COG0847	L	DNA polymerase III, epsilon subunit and related 3'-5' exonucleases	E	E	E
BCAL1255	rnhA	ribonuclease HI	COG0328	L	Ribonuclease HI	E	E	E
BCAL1256		putative methyltransferase	COG2226	H	Methylase involved in ubiquinone/menaquinone biosynthesis	E	E	E
BCAL1266		putative ribosomal RNA large subunit methyltransferase	COG0293	J	23S rRNA methylase	E	NE	E
BCAL1267	ftsH	FtsH endopeptidase	COG0465	O	ATP-dependent Zn proteases	E	E	E
BCAL1268	folP	dihydropteroate synthase	COG0294	H	Dihydropteroate synthase and related enzymes	E	E	E
BCAL1269	glmM	phosphoglucosamine mutase	COG1109	G	Phosphomannomutase	E	E	E
BCAL1271	pstC	phosphate transporter permease subunit PstC	COG0573	P	ABC-type phosphate transport system, permease component	NE	E	E
BCAL1272	pstA	phosphate transporter permease subunit PtsA	COG0581	P	ABC-type phosphate transport system, permease component	E	E	E
BCAL1273	pstB	phosphate transporter ATP-binding protein	COG1117	P	ABC-type phosphate transport system, ATPase component	E	E	E
BCAL1326		hypothetical protein	-	-	-	E	E	E
BCAL1346		putative Fe uptake system ATP-binding protein	COG1120	PH	ABC-type cobalamin/Fe3+-siderophores transport systems, ATPase components	E	E	NE
BCAL1357		hypothetical protein	-	-	-	E	E	E
BCAL1365		putative lipoprotein	-	-	-	E	E	E
BCAL1370	fecR	iron uptake regulatory protein FecR	COG3712	PT	Fe2+-dicitrate sensor, membrane component	E	NE	E
BCAL1388		hypothetical protein	-	-	-	E	NE	E
BCAL1393		hypothetical protein	-	-	-	E	E	NE
BCAL1404		amidohydrolase family protein	COG1574	R	Predicted metal-dependent hydrolase with the TIM-barrel fold	E	NE	E
BCAL1413	glnS	glutaminyl-tRNA synthetase	COG0008	J	Glutamyl- and glutaminyl-tRNA synthetases	E	E	E
BCAL1416	alaS	alanyl-tRNA synthetase	COG0013	J	Alanyl-tRNA synthetase	E	E	E
BCAL1424		putative branched amino ABC transporter ATP-binding protein	COG0410	E	ABC-type branched-chain amino acid transport systems, ATPase component	E	E	NE
BCAL1441		SirA-like protein	COG0425	O	Predicted redox protein, regulator of disulfide bond formation	E	E	E
BCAL1447	galU	UTP--glucose-1-phosphate uridylyltransferase	COG1210	M	UDP-glucose pyrophosphorylase	E	E	E
BCAL1448	valS	valyl-tRNA synthetase	COG0525	J	Valyl-tRNA synthetase	E	E	E
BCAL1449		putative helicase	COG0210	L	Superfamily I DNA and RNA helicases	E	E	E
BCAL1467	aroC	chorismate synthase	COG0082	E	Chorismate synthase	NE	E	E
BCAL1468		putative electron transport protein	COG0644	C	Dehydrogenases (flavoproteins)	E	E	E
BCAL1481	thrS	threonyl-tRNA synthetase	COG0441	J	Threonyl-tRNA synthetase	E	E	E
BCAL1482	infC	translation initiation factor IF-3	COG0290	J	Translation initiation factor 3 (IF-3)	E	E	E
BCAL1483	rpmI	50S ribosomal protein L35	COG0291	J	Ribosomal protein L35	E	E	E
BCAL1484	rplT	50S ribosomal protein L20	COG0292	J	Ribosomal protein L20	E	E	E
BCAL1485	pheS	phenylalanyl-tRNA synthetase subunit alpha	COG0016	J	Phenylalanyl-tRNA synthetase alpha subunit	E	E	E
BCAL1486	pheT	phenylalanyl-tRNA synthetase subunit beta	COG0072	J	Phenylalanyl-tRNA synthetase beta subunit	E	E	E
BCAL1504		RNA pseudouridylate synthase family protein	COG1187	J	16S rRNA uridine-516 pseudouridylate synthase and related pseudouridylate synthases	E	E	E
BCAL1507	infB	translation initiation factor IF-2	COG0532	J	Translation initiation factor 2 (IF-2; GTPase)	E	E	E
BCAL1515	sucA	2-oxoglutarate dehydrogenase E1 component	COG0567	C	2-oxoglutarate dehydrogenase complex, dehydrogenase (E1) component, and related enzymes	E	E	E
BCAL1516	sucB	dihydrolipoamide succinyltransferase	COG0508	C	Pyruvate/2-oxoglutarate dehydrogenase complex, dihydrolipoamide acyltransferase (E2) component, and related enzymes	E	E	E
BCAL1517	odhL	dihydrolipoamide dehydrogenase	COG1249	C	Pyruvate/2-oxoglutarate dehydrogenase complex, dihydrolipoamide dehydrogenase (E3) component, and related enzymes	E	E	E
BCAL1556	rpiA	ribose-5-phosphate isomerase A	COG0120	G	Ribose 5-phosphate isomerase	E	E	E
BCAL1611	pyrD	dihydroorotate dehydrogenase 2	COG0167	F	Dihydroorotate dehydrogenase	E	E	E
BCAL1651	lexA	LexA repressor	COG1974	KT	SOS-response transcriptional repressors (RecA-mediated autopeptidases)	E	NE	E
BCAL1674	amrA	periplasmic multidrug efflux lipoprotein	COG0845	M	Membrane-fusion protein	E	E	E
BCAL1675	amrB	multidrug efflux protein	COG0841	V	Cation/multidrug efflux pump	E	E	E
BCAL1707		cobalamin biosynthesis protein CbiG	-	-	-	E	NE	E
BCAL1726		putative oxidoreductase	COG0155	P	Sulfite reductase, beta subunit (hemoprotein)	E	NE	E
BCAL1727	cobL	precorrin-6Y C5,15-methyltransferase (decarboxylating)	COG2242	H	Precorrin-6B methylase 2	E	NE	E
BCAL1736		hypothetical protein	-	-	-	E	E	NE
BCAL1777a		hypothetical protein	-	-	-	E	E	E
BCAL1785		putative DNA-binding protein	COG1396	K	Predicted transcriptional regulators	E	E	NE
BCAL1820		hypothetical protein	-	-	-	E	NE	E
BCAL1871	kup	kup system potassium uptake protein	COG3158	P	K+ transporter	E	E	E
BCAL1879	hfq	Hfq	COG1923	R	Uncharacterized host factor I protein	E	E	E
BCAL1880	engA	GTP-binding protein EngA	COG1160	R	Predicted GTPases	E	E	E
BCAL1883	hisS	histidyl-tRNA synthetase	COG0124	J	Histidyl-tRNA synthetase	E	E	E
BCAL1884	ispG	4-hydroxy-3-methylbut-2-en-1-yl diphosphate synthase	COG0821	I	Enzyme involved in the deoxyxylulose pathway of isoprenoid biosynthesis	E	E	E
BCAL1887	ndk	nucleoside diphosphate kinase	COG0105	F	Nucleoside diphosphate kinase	E	E	E
BCAL1899	dnaX	DNA polymerase III subunits gamma and tau	COG2812	L	DNA polymerase III, gamma/tau subunits	E	E	E
BCAL1900	trxA	thioredoxin	COG3118	O	Thioredoxin domain-containing protein	E	E	E
BCAL1901	rho	transcription termination factor Rho	COG1158	K	Transcription termination factor	E	E	E
BCAL1905	rpmE2	50S ribosomal protein L31 type B	COG0254	J	Ribosomal protein L31	NE	E	E
BCAL1906		hypothetical protein	COG1807	M	4-amino-4-deoxy-L-arabinose transferase and related glycosyltransferases of PMT family	E	E	E
BCAL1925	thrC	threonine synthase	COG0498	E	Threonine synthase	E	E	E
BCAL1926	hom	homoserine dehydrogenase	COG0460	E	Homoserine dehydrogenase	E	E	E
BCAL1929	arnT	aminoarabinose transferase	COG1807	M	4-amino-4-deoxy-L-arabinose transferase and related glycosyltransferases of PMT family	E	E	E
BCAL1931	arnB	putative UDP-4-amino-4-deoxy-l-arabinose--oxoglutarate aminotransferas	COG0399	M	Predicted pyridoxal phosphate-dependent enzyme apparently involved in regulation of cell wall biogenesis	E	E	E
BCAL1932	arnC	Undecaprenyl-phosphate 4-deoxy-4-formamido-L-arabinose transferase	COG0463	M	Glycosyltransferases involved in cell wall biogenesis	E	E	E
BCAL1933	arnA1	putative UDP-4-deoxy-4-formamido-l-arabinose formyltransferase	COG0223	J	Methionyl-tRNA formyltransferase	E	E	E
BCAL1934	arnA2	putative UDP-4???????-keto-5???????-carboxypentose decarboxylase	COG0451	MG	Nucleoside-diphosphate-sugar epimerases	E	E	E
BCAL1935		polysaccharide deacetylase	COG0726	G	Predicted xylanase/chitin deacetylase	E	E	E
BCAL1941	dnaB	replicative DNA helicase	COG0305	L	Replicative DNA helicase	E	E	E
BCAL1943	rpsR	30S ribosomal protein S18	COG0238	J	Ribosomal protein S18	E	E	E
BCAL1944		putative primosomal replication protein	COG2965	L	Primosomal replication protein N	E	E	E
BCAL1945	rpsF	30S ribosomal protein S6	COG0360	J	Ribosomal protein S6	E	E	E
BCAL1963		DNA polymerase III subunit delta'	COG2812	L	DNA polymerase III, gamma/tau subunits	E	E	E
BCAL1964	tmk	thymidylate kinase	COG0125	F	Thymidylate kinase	E	E	E
BCAL1966		tRNA-modifying protein YgfZ	COG0354	R	Predicted aminomethyltransferase related to GcvT	E	E	E
BCAL1987	purL	phosphoribosylformylglycinamidine synthase	COG0046	F	Phosphoribosylformylglycinamidine (FGAM) synthase, synthetase domain	NE	E	E
BCAL1990	pgi	glucose-6-phosphate isomerase	COG0166	G	Glucose-6-phosphate isomerase	E	E	E
BCAL1994	lon	ATP-dependent protease La	COG0466	O	ATP-dependent Lon protease, bacterial type	E	E	E
BCAL1996	clpP	ATP-dependent Clp protease proteolytic subunit	COG0740	OU	Protease subunit of ATP-dependent Clp proteases	NE	E	E
BCAL2015	ispF	2-C-methyl-D-erythritol 2,4-cyclodiphosphate synthase	COG0245	I	2C-methyl-D-erythritol 2,4-cyclodiphosphate synthase	E	E	E
BCAL2016	ispD	2-C-methyl-D-erythritol 4-phosphate cytidylyltransferase	COG1211	I	4-diphosphocytidyl-2-methyl-D-erithritol synthase	E	E	E
BCAL2045		putative deaminase	COG0590	FJ	Cytosine/adenosine deaminases	E	E	E
BCAL2061	guaA	GMP synthase	COG0519	F	GMP synthase, PP-ATPase domain/subunit	E	E	E
BCAL2063	guaB	inosine 5'-monophosphate dehydrogenase	COG0516	F	IMP dehydrogenase/GMP reductase	E	E	E
BCAL2078	lpxB	lipid-A-disaccharide synthase	COG0763	M	Lipid A disaccharide synthetase	E	E	E
BCAL2079	lpxA	UDP-N-acetylglucosamine acyltransferase	COG1043	M	Acyl-acyl carrier protein--UDP-N-acetylglucosamine O-acyltransferase	E	E	E
BCAL2080	fabZ	(3R)-hydroxymyristoyl-ACP dehydratase	COG0764	I	3-hydroxymyristoyl/3-hydroxydecanoyl-(acyl carrier protein) dehydratases	E	E	E
BCAL2081	lpxD	UDP-3-O-[3-hydroxymyristoyl] glucosamine N-acyltransferase	COG1044	M	UDP-3-O-3-hydroxymyristoyl glucosamine N-acyltransferase	E	E	E
BCAL2082		chaperone protein Skp	COG2825	M	Outer membrane protein	E	E	E
BCAL2083		outer membrane protein assembly factor YaeT	COG4775	M	Outer membrane protein/protective antigen OMA87	E	E	E
BCAL2085	dxr	1-deoxy-D-xylulose 5-phosphate reductoisomerase	COG0743	I	1-deoxy-D-xylulose 5-phosphate reductoisomerase	E	E	E
BCAL2086		putative phosphatidate cytidylyltransferase membrane protein	COG0575	I	CDP-diglyceride synthetase	E	E	E
BCAL2087	uppS	undecaprenyl pyrophosphate synthetase	COG0020	I	Undecaprenyl pyrophosphate synthase	E	E	E
BCAL2088	frr	ribosome recycling factor	COG0233	J	Ribosome recycling factor	E	E	E
BCAL2089	pyrH	uridylate kinase	COG0528	F	Uridylate kinase	E	E	E
BCAL2090	tsf	elongation factor Ts	COG0264	J	Translation elongation factor Ts	E	E	E
BCAL2091	rpsB	30S ribosomal protein S2	COG0052	J	Ribosomal protein S2	E	E	E
BCAL2096	ligA	DNA ligase	COG0272	L	NAD-dependent DNA ligase (contains BRCT domain type II)	E	E	E
BCAL2098		putative chromosome partition protein	COG1196	D	Chromosome segregation ATPases	E	E	E
BCAL2101	dapD	2,3,4,5-tetrahydropyridine-2,6-carboxylate N-succinyltransferase	COG2171	E	Tetrahydrodipicolinate N-succinyltransferase	E	E	E
BCAL2103	dapE	succinyl-diaminopimelate desuccinylase	COG0624	E	Acetylornithine deacetylase/Succinyl-diaminopimelate desuccinylase and related deacylases	E	E	E
BCAL2111		lysophospholipid transporter LplT	-	-	-	E	E	E
BCAL2114		uracil DNA glycosylase superfamily protein	COG1573	L	Uracil-DNA glycosylase	E	E	E
BCAL2126	gltX	glutamyl-tRNA synthetase	COG0008	J	Glutamyl- and glutaminyl-tRNA synthetases	E	E	E
BCAL2147		tRNA(Ile)-lysidine synthase	COG0037	D	Predicted ATPase of the PP-loop superfamily implicated in cell cycle control	E	E	E
BCAL2148	accA	acetyl-CoA carboxylase carboxyltransferase subunit alpha	COG0825	I	Acetyl-CoA carboxylase alpha subunit	E	E	E
BCAL2150	cysS	cysteinyl-tRNA synthetase	COG0215	J	Cysteinyl-tRNA synthetase	E	E	E
BCAL2154		UDP-2,3-diacylglucosamine hydrolase	COG2908	S	Uncharacterized protein conserved in bacteria	E	E	E
BCAL2157	suhB	SuhB	COG0483	G	Archaeal fructose-1,6-bisphosphatase and related enzymes of inositol monophosphatase family	E	E	E
BCAL2167	dapA	dihydrodipicolinate synthase	COG0329	EM	Dihydrodipicolinate synthase/N-acetylneuraminate lyase	E	E	E
BCAL2169		tryptophanyl-tRNA synthetase	COG0180	J	Tryptophanyl-tRNA synthetase	E	E	E
BCAL2179	eno	phosphopyruvate hydratase	COG0148	G	Enolase	NE	E	E
BCAL2180		2-dehydro-3-deoxyphosphooctonate aldolase	COG2877	M	3-deoxy-D-manno-octulosonic acid (KDO) 8-phosphate synthase	E	E	E
BCAL2181	pyrG	CTP synthetase	COG0504	F	CTP synthase (UTP-ammonia lyase)	E	E	E
BCAL2185	lolD	lipoprotein releasing system ATP-binding protein	COG1136	V	ABC-type antimicrobial peptide transport system, ATPase component	E	E	E
BCAL2186		putative lipoprotein releasing system transmembrane protein	COG4591	M	ABC-type transport system, involved in lipoprotein release, permease component	E	E	E
BCAL2189	prfB	peptide chain release factor 2	COG1186	J	Protein chain release factor B	E	E	E
BCAL2190	lysS	lysyl-tRNA synthetase	COG1190	J	Lysyl-tRNA synthetase (class II)	E	E	E
BCAL2194	hscA	chaperone protein HscA	COG0443	O	Molecular chaperone	E	E	E
BCAL2195	hscB	co-chaperone HscB	COG1076	O	DnaJ-domain-containing proteins 1	E	E	E
BCAL2196		HesB family protein	COG0316	S	Uncharacterized conserved protein	E	E	E
BCAL2197		scaffold protein	COG0822	C	NifU homolog involved in Fe-S cluster formation	E	E	E
BCAL2212	folD	bifunctional 5,10-methylene-tetrahydrofolate dehydrogenase/ 5,10-methylene-tetrahydrofolate cyclohydrolase	COG0190	H	5,10-methylene-tetrahydrofolate dehydrogenase/Methenyl tetrahydrofolate cyclohydrolase	E	E	E
BCAL2224	glnA	glutamine synthetase	COG0174	E	Glutamine synthetase	E	E	E
BCAL2263		putative 6-phosphogluconolactonase	COG2706	G	3-carboxymuconate cyclase	E	NE	E
BCAL2284	acoE	acetyl-CoA synthetase	COG0365	I	Acyl-coenzyme A synthetases/AMP-(fatty) acid ligases	E	E	E
BCAL2292		putative bipolymer transport protein	COG0811	U	Biopolymer transport proteins	E	E	E
BCAL2293		putative biopolymer transport protein	COG0848	U	Biopolymer transport protein	E	E	E
BCAL2331	nuoN	NADH dehydrogenase subunit N	COG1007	C	NADH:ubiquinone oxidoreductase subunit 2 (chain N)	E	E	E
BCAL2332	nuoM	NADH dehydrogenase subunit M	COG1008	C	NADH:ubiquinone oxidoreductase subunit 4 (chain M)	E	E	E
BCAL2333	nuoL	NADH dehydrogenase subunit L	COG1009	CP	NADH:ubiquinone oxidoreductase subunit 5 (chain L)/Multisubunit Na+/H+ antiporter, MnhA subunit	E	E	E
BCAL2334	nuoK	NADH dehydrogenase subunit K	COG0713	C	NADH:ubiquinone oxidoreductase subunit 11 or 4L (chain K)	E	NE	E
BCAL2336		NADH dehydrogenase subunit I	COG1143	C	Formate hydrogenlyase subunit 6/NADH:ubiquinone oxidoreductase 23 kD subunit (chain I)	E	NE	E
BCAL2337	nuoH	NADH dehydrogenase subunit H	COG1005	C	NADH:ubiquinone oxidoreductase subunit 1 (chain H)	E	E	E
BCAL2338		NADH dehydrogenase subunit G	COG1034	C	NADH dehydrogenase/NADH:ubiquinone oxidoreductase 75 kD subunit (chain G)	E	E	E
BCAL2339	nuoF	NADH dehydrogenase I chain F	COG1894	C	NADH:ubiquinone oxidoreductase, NADH-binding (51 kD) subunit	E	E	E
BCAL2340		NADH dehydrogenase subunit E	COG1905	C	NADH:ubiquinone oxidoreductase 24 kD subunit	E	E	E
BCAL2341	nuoD	NADH dehydrogenase subunit D	COG0649	C	NADH:ubiquinone oxidoreductase 49 kD subunit 7	E	E	E
BCAL2342	nuoC	NADH dehydrogenase subunit C	COG0852	C	NADH:ubiquinone oxidoreductase 27 kD subunit	E	E	E
BCAL2343	nuoB	NADH dehydrogenase subunit B	COG0377	C	NADH:ubiquinone oxidoreductase 20 kD subunit and related Fe-S oxidoreductases	E	E	E
BCAL2344	nuoA	NADH dehydrogenase subunit A	COG0838	C	NADH:ubiquinone oxidoreductase subunit 3 (chain A)	E	E	E
BCAL2345	secG	preprotein translocase subunit SecG	COG1314	U	Preprotein translocase subunit SecG	NE	E	E
BCAL2346	tpiA	triosephosphate isomerase	COG0149	G	Triosephosphate isomerase	NE	E	E
BCAL2349	rpsO	30S ribosomal protein S15	COG0184	J	Ribosomal protein S15P/S13E	E	E	E
BCAL2355		putative phosphatidyltransferase	COG1183	I	Phosphatidylserine synthase	E	E	E
BCAL2356		phosphatidylserine decarboxylase	COG0688	I	Phosphatidylserine decarboxylase	E	E	E
BCAL2357	ilvC	ketol-acid reductoisomerase	COG0059	EH	Ketol-acid reductoisomerase	NE	E	E
BCAL2362		hypothetical protein	-	-	-	E	E	E
BCAL2390	hemF	coproporphyrinogen III oxidase	COG0408	H	Coproporphyrinogen III oxidase	E	E	E
BCAL2408	msbA	lipid A export ATP-binding/permease MsbA	COG1132	V	ABC-type multidrug transport system, ATPase and permease components	E	E	E
BCAL2409	dnaE	DNA polymerase III subunit alpha	COG0587	L	DNA polymerase III, alpha subunit	E	E	E
BCAL2454	parC	DNA topoisomerase IV subunit A	COG0188	L	Type IIA topoisomerase (DNA gyrase/topo II, topoisomerase IV), A subunit	E	E	E
BCAL2455	parE	DNA topoisomerase IV subunit B	COG0187	L	Type IIA topoisomerase (DNA gyrase/topo II, topoisomerase IV), B subunit	E	E	E
BCAL2571		carboxymuconolactone decarboxylase family protein	COG2128	S	Uncharacterized conserved protein	E	NE	E
BCAL2622	ppa	inorganic pyrophosphatase	COG0221	C	Inorganic pyrophosphatase	E	E	E
BCAL2630	hemC	porphobilinogen deaminase	COG0181	H	Porphobilinogen deaminase	E	E	E
BCAL2642	dcd	deoxycytidine triphosphate deaminase	COG0717	F	Deoxycytidine deaminase	E	E	E
BCAL2646	metG	methionyl-tRNA synthetase	COG0143	J	Methionyl-tRNA synthetase	E	E	E
BCAL2650		putative chromosome condensation and segregation protein	COG1354	S	Uncharacterized conserved protein	E	E	E
BCAL2651	panC	pantoate--beta-alanine ligase	COG0414	H	Panthothenate synthetase	E	E	E
BCAL2670	lgt	prolipoprotein diacylglyceryl transferase	COG0682	M	Prolipoprotein diacylglyceryltransferase	E	E	E
BCAL2675		DNA polymerase III subunit chi	COG2927	L	DNA polymerase III, chi subunit	E	E	E
BCAL2677		putative permease	COG0795	R	Predicted permeases	E	E	E
BCAL2678		putative permease	COG0795	R	Predicted permeases	E	E	E
BCAL2714	rpmB	50S ribosomal protein L28	COG0227	J	Ribosomal protein L28	E	NE	E
BCAL2723		bifunctional riboflavin kinase/FMN adenylyltransferase	COG0196	H	FAD synthase	E	E	E
BCAL2724	ileS	isoleucyl-tRNA synthetase	COG0060	J	Isoleucyl-tRNA synthetase	E	E	E
BCAL2726	dfp	bifunctional phosphopantothenoylcysteine decarboxylase/phosphopantothenate synthase	COG0452	H	Phosphopantothenoylcysteine synthetase/decarboxylase	E	E	E
BCAL2757	sodB	superoxide dismutase SodB	COG0605	P	Superoxide dismutase	E	E	E
BCAL2759		tetraacyldisaccharide 4'-kinase	COG1663	M	Tetraacyldisaccharide-1-P 4'-kinase	E	E	E
BCAL2761	kdsB	3-deoxy-manno-octulosonate cytidylyltransferase	COG1212	M	CMP-2-keto-3-deoxyoctulosonic acid synthetase	E	E	E
BCAL2762	adk	adenylate kinase	COG0563	F	Adenylate kinase and related kinases	E	E	E
BCAL2764		MviN-like protein	COG0728	R	Uncharacterized membrane protein, putative virulence factor	E	E	E
BCAL2765	rpsT	30S ribosomal protein S20	COG0268	J	Ribosomal protein S20	E	E	E
BCAL2768	murB	UDP-N-acetylenolpyruvoylglucosamine reductase	COG0812	M	UDP-N-acetylmuramate dehydrogenase	E	E	E
BCAL2770		putative glycerol-3-phosphate acyltransferase PlsY	COG0344	S	Predicted membrane protein	E	E	E
BCAL2776		putative hydrolase	COG0802	R	Predicted ATPase or kinase	E	E	E
BCAL2782	pdxH	pyridoxamine 5'-phosphate oxidase	COG0259	H	Pyridoxamine-phosphate oxidase	E	E	E
BCAL2835		hypothetical protein	COG0009	J	Putative translation factor (SUA5)	E	E	E
BCAL2836	purK	phosphoribosylaminoimidazole carboxylase ATPase subunit	COG0026	F	Phosphoribosylaminoimidazole carboxylase (NCAIR synthetase)	NE	E	E
BCAL2837	purE	phosphoribosylaminoimidazole carboxylase catalytic subunit	COG0041	F	Phosphoribosylcarboxyaminoimidazole (NCAIR) mutase	E	E	E
BCAL2839	cbbA	fructose-1,6-bisphosphate aldolase	COG0191	G	Fructose/tagatose bisphosphate aldolase	E	E	E
BCAL2912	thyA	thymidylate synthase	COG0207	F	Thymidylate synthase	E	E	E
BCAL2915	dfrA	dihydrofolate reductase	COG0262	H	Dihydrofolate reductase	E	E	E
BCAL2919	orn	oligoribonuclease	COG1949	A	Oligoribonuclease (3'->5' exoribonuclease)	E	NE	E
BCAL2921		ribosome-associated GTPase	COG1162	R	Predicted GTPases	E	E	E
BCAL2926	trmD	tRNA (guanine-N(1)-)-methyltransferase	COG0336	J	tRNA-(guanine-N1)-methyltransferase	E	E	E
BCAL2934	etfA	electron transfer flavoprotein alpha-subunit	COG2025	C	Electron transfer flavoprotein, alpha subunit	E	E	E
BCAL2935	etfB	electron transfer flavoprotein beta-subunit	COG2086	C	Electron transfer flavoprotein, beta subunit	E	E	E
BCAL2942	cysM	cysteine synthase B	COG0031	E	Cysteine synthase	E	E	E
BCAL2946	udg	putative UDP-glucose dehydrogenase	COG1004	M	Predicted UDP-glucose 6-dehydrogenase	E	E	E
BCAL2947		tetratricopeptide repeat protein	COG2956	G	Predicted N-acetylglucosaminyl transferase	E	E	E
BCAL2950	rpsA	30S ribosomal protein S1	COG0539	J	Ribosomal protein S1	E	E	E
BCAL2951	cmk	cytidylate kinase	COG0283	F	Cytidylate kinase	E	E	E
BCAL2952	aroA	3-phosphoshikimate 1-carboxyvinyltransferase	COG0128	E	5-enolpyruvylshikimate-3-phosphate synthase	E	E	E
BCAL2957	gyrA	DNA gyrase subunit A	COG0188	L	Type IIA topoisomerase (DNA gyrase/topo II, topoisomerase IV), A subunit	E	E	E
BCAL2958	ompA	putative ompA family protein	COG2885	M	Outer membrane protein and related peptidoglycan-associated (lipo)proteins	E	E	NE
BCAL2959	ubiG	3-demethylubiquinone-9 3-methyltransferase	COG2227	H	2-polyprenyl-3-methyl-5-hydroxy-6-metoxy-1,4-benzoquinol methylase	E	E	E
BCAL2994	fbp	fructose-1,6-bisphosphatase	COG0158	G	Fructose-1,6-bisphosphatase	E	E	E
BCAL3011	rpoZ	DNA-directed RNA polymerase subunit omega	COG1758	K	DNA-directed RNA polymerase, subunit K/omega	E	E	E
BCAL3012	gmk	guanylate kinase	COG0194	F	Guanylate kinase	E	NE	E
BCAL3025	minE	cell division topological specificity factor MinE	COG0851	D	Septum formation topological specificity factor	E	E	NE
BCAL3030	serS	seryl-tRNA synthetase	COG0172	J	Seryl-tRNA synthetase	E	E	E
BCAL3035	trxB	thioredoxin reductase	COG0492	O	Thioredoxin reductase	E	E	E
BCAL3049	hemL	glutamate-1-semialdehyde aminotransferase	COG0001	H	Glutamate-1-semialdehyde aminotransferase	E	E	E
BCAL3050	ribD	multifunctional diaminohydroxyphosphoribosylaminopyrimidine deaminase/5-amino-6-(5-phosphoribosylamino)uracil reductase	COG0117	H	Pyrimidine deaminase	E	E	E
BCAL3054	ribH	6,7-dimethyl-8-ribityllumazine synthase	COG0054	H	Riboflavin synthase beta-chain	E	E	E
BCAL3055	nusB	transcription antitermination protein NusB	COG0781	K	Transcription termination factor	E	E	E
BCAL3110	waaA	3-deoxy-D-manno-octulosonic-acid transferase	COG1519	M	3-deoxy-D-manno-octulosonic-acid transferase	E	E	E
BCAL3112	waaC	heptosyltransferase I	COG0859	M	ADP-heptose:LPS heptosyltransferase	NE	E	E
BCAL3113	manB	phosphomannomutase	COG1109	G	Phosphomannomutase	E	E	E
BCAL3146	groEL	chaperonin GroEL	COG0459	O	Chaperonin GroEL (HSP60 family)	E	E	E
BCAL3147	groES	co-chaperonin GroES	COG0234	O	Co-chaperonin GroES (HSP10)	E	E	NE
BCAL3163		putative nucleotidyltransferase	-	-	-	E	E	E
BCAL3197	glyA	serine hydroxymethyltransferase	COG0112	E	Glycine/serine hydroxymethyltransferase	NE	E	E
BCAL3262		DnaA regulatory inactivator Hda	COG0593	L	ATPase involved in DNA replication initiation	E	NE	E
BCAL3267	panB	3-methyl-2-oxobutanoate hydroxymethyltransferase	COG0413	H	Ketopantoate hydroxymethyltransferase	E	E	E
BCAL3269	dnaJ	chaperone protein DnaJ	COG0484	O	DnaJ-class molecular chaperone with C-terminal Zn finger domain	E	E	E
BCAL3270	dnaK	molecular chaperone DnaK	COG0443	O	Molecular chaperone	E	E	E
BCAL3274	hemH	ferrochelatase	COG0276	H	Protoheme ferro-lyase (ferrochelatase)	E	NE	E
BCAL3276	ppnK	NAD(+)/NADH kinase family protein	COG0061	G	Predicted sugar kinase	E	E	E
BCAL3296	ubiA	4-hydroxybenzoate octaprenyltransferase	COG0382	H	4-hydroxybenzoate polyprenyltransferase and related prenyltransferases	E	E	E
BCAL3303	queA	S-adenosylmethionine:tRNA ribosyltransferase-isomerase	COG0809	J	S-adenosylmethionine:tRNA-ribosyltransferase-isomerase (queuine synthetase)	NE	E	E
BCAL3306	secD	preprotein translocase subunit SecD	COG0342	U	Preprotein translocase subunit SecD	E	E	E
BCAL3307	secF	preprotein translocase subunit SecF	COG0341	U	Preprotein translocase subunit SecF	E	E	E
BCAL3329	mnmA	tRNA-specific 2-thiouridylase MnmA	COG0482	J	Predicted tRNA(5-methylaminomethyl-2-thiouridylate) methyltransferase, contains the PP-loop ATPase domain	E	E	E
BCAL3333		hypothetical protein	COG0654	HC	2-polyprenyl-6-methoxyphenol hydroxylase and related FAD-dependent oxidoreductases	E	E	E
BCAL3336	purH	bifunctional phosphoribosylaminoimidazolecarboxamide formyltransferase/IMP cyclohydrolase	COG0138	F	AICAR transformylase/IMP cyclohydrolase PurH (only IMP cyclohydrolase domain in Aful)	NE	E	E
BCAL3337	ruvC	Holliday junction resolvase	COG0817	L	Holliday junction resolvasome, endonuclease subunit	E	NE	E
BCAL3338	ruvA	Holliday junction DNA helicase RuvA	COG0632	L	Holliday junction resolvasome, DNA-binding subunit	E	E	E
BCAL3339	ruvB	Holliday junction DNA helicase RuvB	COG2255	L	Holliday junction resolvasome, helicase subunit	E	E	E
BCAL3344	tyrZ	tyrosyl-tRNA synthetase	COG0162	J	Tyrosyl-tRNA synthetase	E	E	E
BCAL3346		iron-sulfur cluster insertion protein ErpA	COG0316	S	Uncharacterized conserved protein	E	E	E
BCAL3347	rpsI	30S ribosomal protein S9	COG0103	J	Ribosomal protein S9	E	E	E
BCAL3348	rplM	50S ribosomal protein L13	COG0102	J	Ribosomal protein L13	E	E	E
BCAL3361	purB	adenylosuccinate lyase	COG0015	F	Adenylosuccinate lyase	E	E	E
BCAL3366	eda	KHG/KDPG aldolase	COG0800	G	2-keto-3-deoxy-6-phosphogluconate aldolase	E	E	E
BCAL3369		hypothetical protein	COG1981	S	Predicted membrane protein	E	E	E
BCAL3371	holA	DNA polymerase III subunit delta	COG1466	L	DNA polymerase III, delta subunit	E	NE	E
BCAL3373	leuS	leucyl-tRNA synthetase	COG0495	J	Leucyl-tRNA synthetase	E	E	E
BCAL3378	fur	ferric uptake regulator	COG0735	P	Fe2+/Zn2+ uptake regulation proteins	E	E	E
BCAL3389	tktA	transketolase	COG0021	G	Transketolase	NE	E	E
BCAL3396		thiamine monophosphate kinase	COG0611	H	Thiamine monophosphate kinase	E	E	E
BCAL3414		putative exoribonuclease II	COG0557	K	Exoribonuclease R	E	E	E
BCAL3420	accB	acetyl-CoA carboxylase biotin carboxyl carrier protein subunit	COG0511	I	Biotin carboxyl carrier protein	E	E	E
BCAL3421	accC	acetyl-CoA carboxylase biotin carboxylase subunit	COG0439	I	Biotin carboxylase	E	E	E
BCAL3428	nrdB	ribonucleotide-diphosphate reductase subunit beta	COG0208	F	Ribonucleotide reductase, beta subunit	E	E	E
BCAL3429		ribonucleotide-diphosphate reductase subunit alpha	COG0209	F	Ribonucleotide reductase, alpha subunit	E	E	E
BCAL3433	ffh	signal recognition particle protein	COG0541	U	Signal recognition particle GTPase	E	E	E
BCAL3436	proS	prolyl-tRNA synthetase	COG0442	J	Prolyl-tRNA synthetase	E	E	E
BCAL3440	obgE	GTPase ObgE	COG0536	R	Predicted GTPase	E	NE	E
BCAL3441	rpmA	50S ribosomal protein L27	COG0211	J	Ribosomal protein L27	E	E	E
BCAL3442	rplU	50S ribosomal protein L21	COG0261	J	Ribosomal protein L21	E	E	E
BCAL3443	ispB	octaprenyl-diphosphate synthase	COG0142	H	Geranylgeranyl pyrophosphate synthase	E	E	E
BCAL3448	coaE	dephospho-CoA kinase	COG0237	H	Dephospho-CoA kinase	E	E	E
BCAL3453	secA	preprotein translocase subunit SecA	COG0653	U	Preprotein translocase subunit SecA (ATPase, RNA helicase)	E	E	E
BCAL3455	lpxC	UDP-3-O-[3-hydroxymyristoyl] N-acetylglucosamine deacetylase	COG0774	M	UDP-3-O-acyl-N-acetylglucosamine deacetylase	E	E	E
BCAL3457	ftsZ	cell division protein FtsZ	COG0206	D	Cell division GTPase	E	E	E
BCAL3458	ftsA	cell division protein FtsA	COG0849	D	Actin-like ATPase involved in cell division	E	E	E
BCAL3459	ftsQ	cell division protein FtsQ	COG1589	M	Cell division septal protein	E	E	NE
BCAL3460	ddl	D-alanine--D-alanine ligase	COG1181	M	D-alanine-D-alanine ligase and related ATP-grasp enzymes	E	E	E
BCAL3461	murC	UDP-N-acetylmuramate--L-alanine ligase	COG0773	M	UDP-N-acetylmuramate-alanine ligase	E	E	E
BCAL3462	murG	undecaprenyldiphospho-muramoylpentapeptide beta-N- acetylglucosaminyltransferase	COG0707	M	UDP-N-acetylglucosamine:LPS N-acetylglucosamine transferase	E	E	E
BCAL3463	ftsW	cell division protein FtsW	COG0772	D	Bacterial cell division membrane protein	E	NE	E
BCAL3464	murD	UDP-N-acetylmuramoyl-L-alanyl-D-glutamate synthetase	COG0771	M	UDP-N-acetylmuramoylalanine-D-glutamate ligase	E	E	E
BCAL3465	mraY	phospho-N-acetylmuramoyl-pentapeptide- transferase	COG0472	M	UDP-N-acetylmuramyl pentapeptide phosphotransferase/UDP-N-acetylglucosamine-1-phosphate transferase	E	E	E
BCAL3466	murF	UDP-N-acetylmuramoylalanyl-D-glutamyl-2,6-diami nopimelate--D-alanyl-D-alanyl ligase	COG0770	M	UDP-N-acetylmuramyl pentapeptide synthase	E	E	E
BCAL3467	murE	UDP-N-acetylmuramoylalanyl-D-glutamate--2, 6-diaminopimelate ligase	COG0769	M	UDP-N-acetylmuramyl tripeptide synthase	E	E	E
BCAL3472		hypothetical protein	COG2941	H	Ubiquinone biosynthesis protein COQ7	E	E	E
BCAL3530	hupA	DNA-binding protein HU-alpha	COG0776	L	Bacterial nucleoid DNA-binding protein	E	E	E
BCAM0003		putative partition protein ParA	COG1192	D	ATPases involved in chromosome partitioning	NE	E	E
BCAM0004	parB	putative partitioning protein ParB	COG1475	K	Predicted transcriptional regulators	NE	E	E
BCAM0408a		hypothetical protein	-	-	-	E	NE	E
BCAM0538		amidase	COG0154	J	Asp-tRNAAsn/Glu-tRNAGln amidotransferase A subunit and related amidases	NE	E	E
BCAM0539		hypothetical protein	COG0607	P	Rhodanese-related sulfurtransferase	NE	E	E
BCAM0669		hypothetical protein	COG3383	R	Uncharacterized anaerobic dehydrogenase	E	E	E
BCAM0899		homoserine kinase	COG2334	R	Putative homoserine kinase type II (protein kinase fold)	NE	E	E
BCAM0910		putative geranyltranstransferase	COG0142	H	Geranylgeranyl pyrophosphate synthase	NE	E	E
BCAM0911	dxs	1-deoxy-D-xylulose-5-phosphate synthase	COG1154	HI	Deoxyxylulose-5-phosphate synthase	E	E	E
BCAM0913	gcp	putative DNA-binding/iron metalloprotein/AP endonuclease	COG0533	O	Metal-dependent proteases with possible chaperone activity	E	E	E
BCAM0917	dnaG	DNA primase	COG0358	L	DNA primase (bacterial type)	E	E	E
BCAM0918	sigE	RNA polymerase sigma factor RpoD	COG0568	K	DNA-directed RNA polymerase, sigma subunit (sigma70/sigma32)	E	E	E
BCAM0967		putative succinate dehydrogenase cytochrome b556 subunit	COG2009	C	Succinate dehydrogenase/fumarate reductase, cytochrome b subunit	E	E	E
BCAM0968		putative succinate dehydrogenase hydrophobic membrane anchor protein	COG2142	C	Succinate dehydrogenase, hydrophobic anchor subunit	E	E	E
BCAM0969	sdhA	succinate dehydrogenase flavoprotein subunit	COG1053	C	Succinate dehydrogenase/fumarate reductase, flavoprotein subunit	E	E	E
BCAM0970	sdhB	succinate dehydrogenase iron-sulfur subunit	COG0479	C	Succinate dehydrogenase/fumarate reductase, Fe-S protein subunit	NE	E	E
BCAM0972	gltA	type II citrate synthase	COG0372	C	Citrate synthase	NE	E	E
BCAM0986	asd	aspartate-semialdehyde dehydrogenase	COG0136	E	Aspartate-semialdehyde dehydrogenase	E	E	E
BCAM0989	truA	tRNA pseudouridine synthase A	COG0101	J	Pseudouridylate synthase	NE	E	E
BCAM0994	accD	acetyl-CoA carboxylase subunit beta	COG0777	I	Acetyl-CoA carboxylase beta subunit	E	E	E
BCAM0995	folC	putative bifunctional folylpolyglutamate synthase/dihydrofolate synthase	COG0285	H	Folylpolyglutamate synthase	E	E	E
BCAM1045		hypothetical protein	-	-	-	NE	E	E
BCAM1046		hypothetical protein	-	-	-	NE	E	E
BCAM1047		hypothetical protein	-	-	-	E	E	E
BCAM1048		hypothetical protein	-	-	-	NE	E	E
BCAM1049		hypothetical protein	-	-	-	E	E	E
BCAM1050		hypothetical protein	-	-	-	NE	E	E
BCAM1052		hypothetical protein	-	-	-	E	E	E
BCAM1312		putative amidase accessory protein	-	-	-	NE	E	E
BCAM1325A		hypothetical protein	-	-	-	E	E	E
BCAM1362		putative penicillin-binding protein	COG0768	M	Cell division protein FtsI/penicillin-binding protein 2	NE	E	E
BCAM1397A		putative squalene/phytoene synthase	COG1562	I	Phytoene/squalene synthetase	NE	E	E
BCAM1477	aroP	aromatic amino acid transport protein	COG1113	E	Gamma-aminobutyrate permease and related permeases	NE	E	E
BCAM1591A		hypothetical protein	-	-	-	NE	E	E
BCAM1668		hypothetical protein	-	-	-	NE	E	E
BCAM1745		putative magnesium-transporting ATPase	COG0474	P	Cation transport ATPase	NE	E	E
BCAM1767	hipB	putative regulatory protein	-	-	-	NE	E	E
BCAM1919		hypothetical protein	-	-	-	E	E	NE
BCAM1931		putative porin	COG3203	M	Outer membrane protein (porin)	E	E	E
BCAM2056	bcscS	type III secretion system protein	COG4794	U	Type III secretory pathway, component EscS	E	NE	E
BCAM2062		hypothetical protein	-	-	-	E	E	E
BCAM2076	lysA	diaminopimelate decarboxylase	COG0019	E	Diaminopimelate decarboxylase	NE	E	E
BCAM2400a		hypothetical protein	-	-	-	NE	E	E
BCAM2650		trans-2-enoyl-CoA reductase	COG3007	S	Uncharacterized paraquat-inducible protein B	E	E	E
BCAM2739		MoaA/NifB/PqqE family protein	COG0535	R	Predicted Fe-S oxidoreductases	NE	E	E
BCAM2827		hypothetical protein	COG2854	Q	ABC-type transport system involved in resistance to organic solvents, auxiliary component	NE	E	E
BCAM2830		hypothetical protein	-	-	-	NE	E	E
BCAS0001		hypothetical protein	COG5527	L	Protein involved in initiation of plasmid replication	E	E	E
BCAS0002		putative chromosome partitioning protein	COG1475	K	Predicted transcriptional regulators	E	E	E
BCAS0003		ParA protein	COG1192	D	ATPases involved in chromosome partitioning	E	E	E
BCAS0084		TetR family regulatory protein	COG1309	K	Transcriptional regulator	NE	E	E
BCAS0097		putative cobalamin synthesis protein	COG0523	R	Putative GTPases (G3E family)	NE	E	E
BCAS0203		ABC transporter protein	COG0842	V	ABC-type multidrug transport system, permease component	E	E	E
BCAS0204		ABC transporter ATP-binding protein	COG1131	V	ABC-type multidrug transport system, ATPase component	E	E	E
BCAS0206		putative methyltransferase family protein	COG2226	H	Methylase involved in ubiquinone/menaquinone biosynthesis	NE	E	E
BCAS0299	pilA	flp type pilus subunit	COG3847	U	Flp pilus assembly protein, pilin Flp	E	E	NE
BCAS0301		putative flp type pilus leader peptidase	COG4960	OU	Flp pilus assembly protein, protease CpaA	NE	E	E
BCAS0356	xylF	D-xylose-binding periplasmic protein precursor	COG4213	G	ABC-type xylose transport system, periplasmic component	E	E	NE
BCAS0428		hypothetical protein	-	-	-	NE	E	E
BCAS0483		hypothetical protein	-	-	-	NE	E	E
BCAS0544	BcepMu11	hypothetical protein	-	-	-	NE	E	E
BCAS0548	BcepMu7	hypothetical protein	-	-	-	NE	E	E
BCAS0566		hypothetical protein	COG4317	S	Uncharacterized protein conserved in bacteria	NE	E	E
BCAS0566B		conserved hypothetical protein (fragment)	-	-	-	NE	E	E
BCAS0569		hypothetical protein	COG4317	S	Uncharacterized protein conserved in bacteria	NE	E	E
BCAS0572		hypothetical protein	-	-	-	E	E	E
BCAS0581		putative transcriptional regulatory protein	COG2002	K	Regulators of stationary/sporulation gene expression	E	E	NE
BCAS0585		two-component regulatory system, sensor kinase protein	COG0642	T	Signal transduction histidine kinase	NE	E	E
BCAS0587a		halogenase PrnC (fragment)	-	-	-	E	E	NE
BCAS0662		hypothetical protein	-	-	-	E	E	E
BCAS0675		hypothetical protein	-	-	-	E	E	E
pBCA001		putative partition protein	COG1192	D	ATPases involved in chromosome partitioning	E	E	E
pBCA002		putative partitioning protein	COG1475	K	Predicted transcriptional regulators	E	NE	E
pBCA014		hypothetical protein	-	-	-	E	E	E
pBCA077		hypothetical protein	-	-	-	E	E	E
*This list of genes are inclusive of essential genes identified in input pool

## Sheet: Output pool - M9
Supplementary Data Table 4
912 essential genes identified in M9 minimal output pool*
Analysis criteria: Genes identified as "essential" in either one of the two M9 pools (T1 and T2); E = essential, NE = non essential
Gene Locus	Gene Name	Gene Description	COG ID	COG CLASS	COG Description	Output-M9 (Passage T1)	Output-M9 (Passage T2)
BCAL0009	phhB	pterin-4-alpha-carbinolamine dehydratase	COG2154	H	Pterin-4a-carbinolamine dehydratase	NE	E
BCAL0010	phhA	phenylalanine 4-monooxygenase	COG3186	E	Phenylalanine-4-hydroxylase	E	E
BCAL0011		AnsC family regulatory protein	COG1522	K	Transcriptional regulators	E	E
BCAL0024	gidA	tRNA uridine 5-carboxymethylaminomethyl modification enzyme GidA	COG0445	D	NAD/FAD-utilizing enzyme apparently involved in cell division	E	E
BCAL0026		chromosome partitioning protein ParA	COG1192	D	ATPases involved in chromosome partitioning	E	E
BCAL0027		chromosome partitioning protein ParB	COG1475	K	Predicted transcriptional regulators	E	E
BCAL0030	atpB	F0F1 ATP synthase subunit A	COG0356	C	F0F1-type ATP synthase, subunit a	E	E
BCAL0031	atpE	F0F1 ATP synthase subunit C	COG0636	C	F0F1-type ATP synthase, subunit c/Archaeal/vacuolar-type H+-ATPase, subunit K	E	E
BCAL0032	atpF	F0F1 ATP synthase subunit B	COG0711	C	F0F1-type ATP synthase, subunit b	E	E
BCAL0033	atpH	F0F1 ATP synthase subunit delta	COG0712	C	F0F1-type ATP synthase, delta subunit (mitochondrial oligomycin sensitivity protein)	E	E
BCAL0034	atpA	F0F1 ATP synthase subunit alpha	COG0056	C	F0F1-type ATP synthase, alpha subunit	E	E
BCAL0035	atpG	F0F1 ATP synthase subunit gamma	COG0224	C	F0F1-type ATP synthase, gamma subunit	E	E
BCAL0036	atpD	F0F1 ATP synthase subunit beta	COG0055	C	F0F1-type ATP synthase, beta subunit	E	E
BCAL0040	hemE	uroporphyrinogen decarboxylase	COG0407	H	Uroporphyrinogen-III decarboxylase	E	E
BCAL0041	priA	primosome assembly protein PriA	COG1198	L	Primosomal protein N' (replication factor Y) - superfamily II helicase	E	E
BCAL0083a		hypothetical protein	-	-	-	E	E
BCAL0086		hypothetical protein	-	-	-	E	E
BCAL0115	rpsU	30S ribosomal protein S21	COG0828	J	Ribosomal protein S21	E	E
BCAL0145	ahcY	S-adenosyl-L-homocysteine hydrolase	COG0499	H	S-adenosylhomocysteine hydrolase	E	E
BCAL0147	metF	5,10-methylenetetrahydrofolate reductase	COG0685	E	5,10-methylenetetrahydrofolate reductase	E	E
BCAL0204	pyrE	orotate phosphoribosyltransferase	COG0461	F	Orotate phosphoribosyltransferase	E	E
BCAL0220	secE	preprotein translocase subunit SecE	COG0690	U	Preprotein translocase subunit SecE	E	E
BCAL0221	nusG	transcription antitermination protein NusG	COG0250	K	Transcription antiterminator	E	E
BCAL0222	rplK	50S ribosomal protein L11	COG0080	J	Ribosomal protein L11	E	E
BCAL0223	rplA	50S ribosomal protein L1	COG0081	J	Ribosomal protein L1	E	E
BCAL0224	rplJ	50S ribosomal protein L10	COG0244	J	Ribosomal protein L10	E	E
BCAL0225	rplL	50S ribosomal protein L7/L12	COG0222	J	Ribosomal protein L7/L12	E	E
BCAL0226	rpoB	DNA-directed RNA polymerase subunit beta	COG0085	K	DNA-directed RNA polymerase, beta subunit/140 kD subunit	E	E
BCAL0227	rpoC	DNA-directed RNA polymerase subunit beta'	COG0086	K	DNA-directed RNA polymerase, beta' subunit/160 kD subunit	E	E
BCAL0229	rpsL	30S ribosomal protein S12	COG0048	J	Ribosomal protein S12	E	E
BCAL0230	rpsG	30S ribosomal protein S7	COG0049	J	Ribosomal protein S7	E	E
BCAL0231	fusA	elongation factor G	COG0480	J	Translation elongation factors (GTPases)	E	E
BCAL0233	rpsJ	30S ribosomal protein S10	COG0051	J	Ribosomal protein S10	E	E
BCAL0234	rplC	50S ribosomal protein L3	COG0087	J	Ribosomal protein L3	E	E
BCAL0235a	rplD	50S ribosomal protein L4	COG0088	J	Ribosomal protein L4	E	E
BCAL0236	rplW	50S ribosomal protein L23	COG0089	J	Ribosomal protein L23	E	E
BCAL0237	rplB	50S ribosomal protein L2	COG0090	J	Ribosomal protein L2	E	E
BCAL0238	rpsS	30S ribosomal protein S19	COG0185	J	Ribosomal protein S19	E	E
BCAL0239a	rplV	50S ribosomal protein L22	COG0091	J	Ribosomal protein L22	E	E
BCAL0240	rpsC	30S ribosomal protein S3	COG0092	J	Ribosomal protein S3	E	E
BCAL0241	rplP	50S ribosomal protein L16	COG0197	J	Ribosomal protein L16/L10E	E	E
BCAL0242	rpmC	50S ribosomal protein L29	COG0255	J	Ribosomal protein L29	E	E
BCAL0243	rpsQ	30S ribosomal protein S17	COG0186	J	Ribosomal protein S17	E	E
BCAL0244	rplN	50S ribosomal protein L14	COG0093	J	Ribosomal protein L14	E	E
BCAL0245	rplX	50S ribosomal protein L24	COG0198	J	Ribosomal protein L24	E	E
BCAL0246	rplE	50S ribosomal protein L5	COG0094	J	Ribosomal protein L5	E	E
BCAL0247	rpsN	30S ribosomal protein S14	COG0199	J	Ribosomal protein S14	E	E
BCAL0248	rpsH	30S ribosomal protein S8	COG0096	J	Ribosomal protein S8	E	E
BCAL0249	rplF	50S ribosomal protein L6	COG0097	J	Ribosomal protein L6P/L9E	E	E
BCAL0250	rplR	50S ribosomal protein L18	COG0256	J	Ribosomal protein L18	E	E
BCAL0251	rpsE	30S ribosomal protein S5	COG0098	J	Ribosomal protein S5	E	E
BCAL0252	rpmD	50S ribosomal protein L30	COG1841	J	Ribosomal protein L30/L7E	E	E
BCAL0253	rplO	50S ribosomal protein L15	COG0200	J	Ribosomal protein L15	E	E
BCAL0254	secY	preprotein translocase subunit SecY	COG0201	U	Preprotein translocase subunit SecY	E	E
BCAL0255	infA	translation initiation factor IF-1	COG0361	J	Translation initiation factor 1 (IF-1)	E	E
BCAL0256	rpmJ	50S ribosomal protein L36	COG0257	J	Ribosomal protein L36	E	E
BCAL0257	rpsM	30S ribosomal protein S13	COG0099	J	Ribosomal protein S13	E	E
BCAL0258	rpsK	30S ribosomal protein S11	COG0100	J	Ribosomal protein S11	E	E
BCAL0259	rpsD	30S ribosomal protein S4	COG0522	J	Ribosomal protein S4 and related proteins	E	E
BCAL0260	rpoA	DNA-directed RNA polymerase subunit alpha	COG0202	K	DNA-directed RNA polymerase, alpha subunit/40 kD subunit	E	E
BCAL0261	rplQ	50S ribosomal protein L17	COG0203	J	Ribosomal protein L17	E	E
BCAL0263	dsbD	thiol:disulfide interchange protein DsbD	COG4232	OC	Thiol:disulfide interchange protein	E	E
BCAL0264	hemB	delta-aminolevulinic acid dehydratase	COG0113	H	Delta-aminolevulinic acid dehydratase	E	E
BCAL0265	engB	ribosome biogenesis GTP-binding protein YsxC	COG0218	R	Predicted GTPase	E	E
BCAL0267		putative cytochrome c biogenesis protein	COG1333	O	ResB protein required for cytochrome c biosynthesis	E	E
BCAL0273	cyaY	frataxin-like protein	COG1965	P	Protein implicated in iron transport, frataxin homolog	NE	E
BCAL0279	aroK	shikimate kinase	COG0703	E	Shikimate kinase	E	E
BCAL0280	aroB	3-dehydroquinate synthase	COG0337	E	3-dehydroquinate synthetase	E	E
BCAL0289	glt1	glutamate synthase large subunit	COG0069	E	Glutamate synthase domain 2	E	E
BCAL0290	gltD	glutamate synthase subunit beta	COG0493	ER	NADPH-dependent glutamate synthase beta chain and related oxidoreductases	E	E
BCAL0297	thiO	putative thiamine biosynthesis oxidoreductase ThiO	COG0665	E	Glycine/D-amino acid oxidases (deaminating)	E	NE
BCAL0298	thiS	sulfur carrier protein ThiS	COG2104	H	Sulfur transfer protein involved in thiamine biosynthesis	E	E
BCAL0300	thiE	thiamine-phosphate pyrophosphorylase	COG0352	H	Thiamine monophosphate synthase	NE	E
BCAL0301		ABC transporter ATP-binding protein	COG1127	Q	ABC-type transport system involved in resistance to organic solvents, ATPase component	E	E
BCAL0302		hypothetical protein	COG0767	Q	ABC-type transport system involved in resistance to organic solvents, permease component	E	E
BCAL0303		hypothetical protein	COG1463	Q	ABC-type transport system involved in resistance to organic solvents, periplasmic component	E	E
BCAL0305		hypothetical protein	COG2854	Q	ABC-type transport system involved in resistance to organic solvents, auxiliary component	E	E
BCAL0306		hypothetical protein	COG3113	R	Predicted NTP binding protein (contains STAS domain)	E	E
BCAL0311	hisG	ATP phosphoribosyltransferase catalytic subunit	COG0040	E	ATP phosphoribosyltransferase	E	E
BCAL0312	hisD	histidinol dehydrogenase	COG0141	E	Histidinol dehydrogenase	E	NE
BCAL0314	hisB	imidazoleglycerol-phosphate dehydratase	COG0131	E	Imidazoleglycerol-phosphate dehydratase	NE	E
BCAL0318	hisF	imidazole glycerol phosphate synthase subunit HisF	COG0107	E	Imidazoleglycerol-phosphate synthase	E	NE
BCAL0319	hisI	phosphoribosyl-AMP cyclohydrolase	COG0139	E	Phosphoribosyl-AMP cyclohydrolase	NE	E
BCAL0320	hisE	phosphoribosyl-ATP pyrophosphatase	COG0140	E	Phosphoribosyl-ATP pyrophosphohydrolase	NE	E
BCAL0323	tatA	twin arginine translocase protein A	COG1826	U	Sec-independent protein secretion pathway components	NE	E
BCAL0324	tatB	sec-independent translocase	COG1826	U	Sec-independent protein secretion pathway components	E	NE
BCAL0325	tatC	Sec-independent protein translocase protein TatC	COG0805	U	Sec-independent protein secretion pathway component TatC	NE	E
BCAL0331		putative stringent starvation protein A	COG0625	O	Glutathione S-transferase	E	E
BCAL0373	hemK	protein methyltransferase HemK	COG2890	J	Methylase of polypeptide chain release factors	NE	E
BCAL0374	prfA	peptide chain release factor 1	COG0216	J	Protein chain release factor A	E	E
BCAL0375	hemA	glutamyl-tRNA reductase	COG0373	H	Glutamyl-tRNA reductase	E	E
BCAL0388		ubiquinone biosynthesis hydroxylase family protein	COG0654	HC	2-polyprenyl-6-methoxyphenol hydroxylase and related FAD-dependent oxidoreductases	E	E
BCAL0394	ung	uracil-DNA glycosylase	COG0692	L	Uracil DNA glycosylase	NE	E
BCAL0396	trpC	indole-3-glycerol-phosphate synthase	COG0134	E	Indole-3-glycerol phosphate synthase	E	NE
BCAL0397	trpD	anthranilate phosphoribosyltransferase	COG0547	E	Anthranilate phosphoribosyltransferase	NE	E
BCAL0401		ribulose-phosphate 3-epimerase	COG0036	G	Pentose-5-phosphate-3-epimerase	E	E
BCAL0403		putative outer membrane-bound lytic murein transglycosylase	COG2821	M	Membrane-bound lytic murein transglycosylase	NE	E
BCAL0421	gyrB	DNA gyrase subunit B	COG0187	L	Type IIA topoisomerase (DNA gyrase/topo II, topoisomerase IV), B subunit	E	E
BCAL0422	dnaN	DNA polymerase III subunit beta	COG0592	L	DNA polymerase sliding clamp subunit (PCNA homolog)	E	E
BCAL0423	dnaA	chromosomal replication initiation protein	COG0593	L	ATPase involved in DNA replication initiation	E	E
BCAL0423a	rpmH	50S ribosomal protein L34	COG0230	J	Ribosomal protein L34	E	E
BCAL0426		putative inner membrane protein translocase component YidC	COG0706	U	Preprotein translocase subunit YidC	E	E
BCAL0428	trmE	tRNA modification GTPase TrmE	COG0486	R	Predicted GTPase	E	E
BCAL0451		putative NADP-dependent glyceraldehyde-3-phosphate dehydrogenase	COG1012	C	NAD-dependent aldehyde dehydrogenases	E	E
BCAL0462		DNA topoisomerase III	COG0550	L	Topoisomerase IA	E	E
BCAL0463		putative thioredoxin	-	-	-	E	E
BCAL0466	fmt	methionyl-tRNA formyltransferase	COG0223	J	Methionyl-tRNA formyltransferase	E	E
BCAL0470		hypothetical protein	-	-	-	NE	E
BCAL0471		two-component regulatory system, sensor kinase protein	COG5000	T	Signal transduction histidine kinase involved in nitrogen fixation and metabolism regulation	E	NE
BCAL0472		two-component regulatory system, response regulator protein	COG2204	T	Response regulator containing CheY-like receiver, AAA-type ATPase, and DNA-binding domains	E	E
BCAL0473		putative putative transcriptional regulator	COG0603	R	Predicted PP-loop superfamily ATPase	E	E
BCAL0474		hypothetical protein	COG0602	O	Organic radical activating enzymes	E	E
BCAL0475		putative 6-pyruvoyl tetrahydropterin synthase	COG0720	H	6-pyruvoyl-tetrahydropterin synthase	E	E
BCAL0478	rodA	rod shape-determining protein	COG0772	D	Bacterial cell division membrane protein	E	E
BCAL0479	mrdA	penicillin-binding protein	COG0768	M	Cell division protein FtsI/penicillin-binding protein 2	E	E
BCAL0480		putative rod shape-determining protein	COG2891	M	Cell shape-determining protein	NE	E
BCAL0481		rod shape-determining protein MreC	COG1792	M	Cell shape-determining protein	E	NE
BCAL0482	mreB	rod shape-determining protein MreB	COG1077	D	Actin-like ATPase involved in cell morphogenesis	E	E
BCAL0483	gatC	aspartyl/glutamyl-tRNA amidotransferase subunit C	COG0721	J	Asp-tRNAAsn/Glu-tRNAGln amidotransferase C subunit	E	E
BCAL0484	gatA	aspartyl/glutamyl-tRNA amidotransferase subunit A	COG0154	J	Asp-tRNAAsn/Glu-tRNAGln amidotransferase A subunit and related amidases	E	E
BCAL0485	gatB	aspartyl/glutamyl-tRNA amidotransferase subunit B	COG0064	J	Asp-tRNAAsn/Glu-tRNAGln amidotransferase B subunit (PET112 homolog)	E	E
BCAL0493	metX	homoserine O-acetyltransferase	COG2021	E	Homoserine acetyltransferase	E	NE
BCAL0496	argB	acetylglutamate kinase	COG0548	E	Acetylglutamate kinase	E	E
BCAL0502		DksA/TraR C4-type zinc finger family protein	COG1734	T	DnaK suppressor protein	E	E
BCAL0505	xerC	site-specific tyrosine recombinase XerC	COG4973	L	Site-specific recombinase XerC	NE	E
BCAL0507	dapF	diaminopimelate epimerase	COG0253	E	Diaminopimelate epimerase	E	E
BCAL0509	metK	S-adenosylmethionine synthetase	COG0192	H	S-adenosylmethionine synthetase	E	E
BCAL0536	fpr	ferredoxin--NADP reductase	COG1018	C	Flavodoxin reductases (ferredoxin-NADPH reductases) family 1	E	E
BCAL0554		5-formyltetrahydrofolate cyclo-ligase family protein	COG0212	H	5-formyltetrahydrofolate cyclo-ligase	NE	E
BCAL0558	cca	multifunctional tRNA nucleotidyl transferase/2'3'-cyclic phosphodiesterase/2'nucleotidase/phosphatase	COG0617	J	tRNA nucleotidyltransferase/poly(A) polymerase	E	E
BCAL0599		putative aminotransferase	COG0161	H	Adenosylmethionine-8-amino-7-oxononanoate aminotransferase	E	NE
BCAL0601		putative gamma-glutamyl-gamma-aminobutyrate hydrolase	COG2071	R	Predicted glutamine amidotransferases	E	NE
BCAL0612	glmU	bifunctional UDP-N-acetylglucosamine pyrophosphorylase/glucosamine-1-phosphate N-acetyltransferase	COG1207	M	N-acetylglucosamine-1-phosphate uridyltransferase (contains nucleotidyltransferase and I-patch acetyltransferase domains)	E	E
BCAL0614		hypothetical protein	COG1539	H	Dihydroneopterin aldolase	E	E
BCAL0616		hypothetical protein	COG1565	S	Uncharacterized conserved protein	E	E
BCAL0664	bioB	biotin synthase	COG0502	H	Biotin synthase and related enzymes	E	E
BCAL0665	bioD	dithiobiotin synthetase	COG0132	H	Dethiobiotin synthetase	NE	E
BCAL0666	bioF	8-amino-7-oxononanoate synthase	COG0156	H	7-keto-8-aminopelargonate synthetase and related enzymes	E	E
BCAL0667	bioA	adenosylmethionine--8-amino-7-oxononanoate transaminase	COG0161	H	Adenosylmethionine-8-amino-7-oxononanoate aminotransferase	NE	E
BCAL0677	dsbA	thiol:disulfide interchange protein	COG1651	O	Protein-disulfide isomerase	E	E
BCAL0678		hypothetical protein	COG3087	D	Cell division protein	NE	E
BCAL0679	argS	arginyl-tRNA synthetase	COG0018	J	Arginyl-tRNA synthetase	E	E
BCAL0692		hypothetical protein	-	-	-	NE	E
BCAL0693		pantothenate kinase	COG1521	K	Putative transcriptional regulator, homolog of Bvg accessory factor	E	E
BCAL0694		biotin--protein ligase	COG0340	H	Biotin-(acetyl-CoA carboxylase) ligase	E	E
BCAL0709	lipB	lipoate-protein ligase B	COG0321	H	Lipoate-protein ligase B	E	E
BCAL0710	lipA	lipoyl synthase	COG0320	H	Lipoate synthase	E	E
BCAL0734		sugar transport PTS system IIa component	COG2893	G	Phosphotransferase system, mannose/fructose-specific component IIA	E	E
BCAL0737		putative molybdopterin biosynthesis protein	COG0476	H	Dinucleotide-utilizing enzymes involved in molybdopterin and thiamine biosynthesis family 2	E	NE
BCAL0738		C-terminal processing protease-3	COG0793	M	Periplasmic protease	E	E
BCAL0739	gpmA	phosphoglyceromutase	COG0588	G	Phosphoglycerate mutase 1	E	NE
BCAL0747		putative methyltransferase	COG2226	H	Methylase involved in ubiquinone/menaquinone biosynthesis	E	E
BCAL0759		protoheme IX farnesyltransferase	COG0109	O	Polyprenyltransferase (cytochrome oxidase assembly factor)	NE	E
BCAL0769		hypothetical protein	-	-	-	E	NE
BCAL0787	rpoH	RNA polymerase factor sigma-32	COG0568	K	DNA-directed RNA polymerase, sigma subunit (sigma70/sigma32)	E	E
BCAL0793		putative cell division protein	COG0552	U	Signal recognition particle GTPase	E	E
BCAL0795	coaD	phosphopantetheine adenylyltransferase	COG0669	H	Phosphopantetheine adenylyltransferase	E	E
BCAL0798	pth	peptidyl-tRNA hydrolase	COG0193	J	Peptidyl-tRNA hydrolase	E	E
BCAL0799		50S ribosomal protein L25/general stress protein Ctc	COG1825	J	Ribosomal protein L25 (general stress protein Ctc)	E	E
BCAL0800	prs	ribose-phosphate pyrophosphokinase	COG0462	FE	Phosphoribosylpyrophosphate synthetase	E	E
BCAL0802		putative 4-diphosphocytidyl-2-C-methyl-D-erythritol kinase	COG1947	I	4-diphosphocytidyl-2C-methyl-D-erythritol 2-phosphate synthase	E	E
BCAL0808		hypothetical protein	COG1660	R	Predicted P-loop-containing kinase	E	E
BCAL0809		HPr kinase/phosphorylase	COG1493	T	Serine kinase of the HPr protein, regulates carbohydrate metabolism	E	E
BCAL0814		ABC transporter ATP-binding protein	COG1137	R	ABC-type (unclassified) transport system, ATPase component	E	E
BCAL0815		OstA-like protein	COG1934	S	Uncharacterized protein conserved in bacteria	E	E
BCAL0816		hypothetical protein	COG3117	S	Uncharacterized protein conserved in bacteria	E	E
BCAL0818		putative arabinose 5-phosphate isomerase	COG0794	M	Predicted sugar phosphate isomerase involved in capsule formation	E	E
BCAL0824		hypothetical protein	COG0628	R	Predicted permease	E	E
BCAL0827	ssb	single-stranded DNA-binding protein	COG0629	L	Single-stranded DNA-binding protein	E	E
BCAL0837		hypothetical protein	-	-	-	NE	E
BCAL0862		MarR family regulatory protein	COG1846	K	Transcriptional regulators	E	NE
BCAL0868	queF	7-cyano-7-deazaguanine reductase	COG2904	S	Uncharacterized protein conserved in bacteria	E	E
BCAL0869	ilvA	threonine dehydratase	COG1171	E	Threonine dehydratase	E	NE
BCAL0870		putative oxidoreductase	COG0247	C	Fe-S oxidoreductase	E	NE
BCAL0873	ubiE	ubiquinone/menaquinone biosynthesis methyltransferase	COG2226	H	Methylase involved in ubiquinone/menaquinone biosynthesis	E	E
BCAL0875		hypothetical protein	COG3165	S	Uncharacterized protein conserved in bacteria	NE	E
BCAL0876	ubiB	putative ubiquinone biosynthesis protein UbiB	COG0661	R	Predicted unusual protein kinase	E	E
BCAL0878		hypothetical protein	COG2331	S	Uncharacterized protein conserved in bacteria	NE	E
BCAL0880	aspS	aspartyl-tRNA synthetase	COG0173	J	Aspartyl-tRNA synthetase	E	E
BCAL0892		putative nucleotidyl transferase	COG1208	MJ	Nucleoside-diphosphate-sugar pyrophosphorylase involved in lipopolysaccharide biosynthesis/translation initiation factor 2B, gamma/epsilon subunits (eIF-2Bgamma/eIF-2Bepsilon)	E	E
BCAL0894		hypothetical protein	COG1452	M	Organic solvent tolerance protein OstA	E	E
BCAL0896	pdxA	4-hydroxythreonine-4-phosphate dehydrogenase	COG1995	H	Pyridoxal phosphate biosynthesis protein	E	E
BCAL0901		putative acyltransferase	COG0204	I	1-acyl-sn-glycerol-3-phosphate acyltransferase	E	E
BCAL0902		D,D-heptose 1,7-bisphosphate phosphatase	COG0241	E	Histidinol phosphatase and related phosphatases	E	E
BCAL0903	glyS	glycyl-tRNA synthetase subunit beta	COG0751	J	Glycyl-tRNA synthetase, beta subunit	E	E
BCAL0904	glyQ	glycyl-tRNA synthetase subunit alpha	COG0752	J	Glycyl-tRNA synthetase, alpha subunit	E	E
BCAL0906	lnt	apolipoprotein N-acyltransferase	COG0815	M	Apolipoprotein N-acyltransferase	E	E
BCAL0907		putative cation transporter efflux protein	COG4535	P	Putative Mg2+ and Co2+ transporter CorC	NE	E
BCAL0938a		hypothetical protein	COG3813	S	Uncharacterized protein conserved in bacteria	NE	E
BCAL0960		O-antigen polymerase family protein	-	-	-	E	E
BCAL1035	otsB	putative trehalose-phosphatase	COG1877	G	Trehalose-6-phosphatase	E	E
BCAL1060		putative arginine N-succinyltransferase subunit alpha	COG3138	E	Arginine/ornithine N-succinyltransferase beta subunit	E	NE
BCAL1078		hypothetical protein	COG1414	K	Transcriptional regulator	E	NE
BCAL1096		putative exodeoxyribonuclease V gamma chain	COG1330	L	Exonuclease V gamma subunit	E	E
BCAL1097		putative exodeoxyribonuclease V beta chain	COG1074	L	ATP-dependent exoDNAse (exonuclease V) beta subunit (contains helicase and exonuclease domains)	E	E
BCAL1098		putative exodeoxyribonuclease V alpha chain	COG0507	L	ATP-dependent exoDNAse (exonuclease V), alpha subunit - helicase superfamily I member	E	E
BCAL1103		putative OsmB-like lipoprotein	-	-	-	NE	E
BCAL1104	thiC	thiamine biosynthesis protein ThiC	COG0422	H	Thiamine biosynthesis protein ThiC	NE	E
BCAL1157		putative monooxygenase	COG0654	HC	2-polyprenyl-6-methoxyphenol hydroxylase and related FAD-dependent oxidoreductases	E	NE
BCAL1160		glyoxalase/bleomycin resistance protein/dioxygenase superfamily protein	COG0346	E	Lactoylglutathione lyase and related lyases	NE	E
BCAL1207		dehydrogenase	COG0604	CR	NADPH:quinone reductase and related Zn-dependent oxidoreductases	E	NE
BCAL1224		allantoate amidohydrolase	COG0624	E	Acetylornithine deacetylase/Succinyl-diaminopimelate desuccinylase and related deacylases	E	NE
BCAL1254	dnaQ	DNA polymerase III subunit epsilon	COG0847	L	DNA polymerase III, epsilon subunit and related 3'-5' exonucleases	E	E
BCAL1255	rnhA	ribonuclease HI	COG0328	L	Ribonuclease HI	E	NE
BCAL1256		putative methyltransferase	COG2226	H	Methylase involved in ubiquinone/menaquinone biosynthesis	E	E
BCAL1260	carA	carbamoyl phosphate synthase small subunit	COG0505	EF	Carbamoylphosphate synthase small subunit	E	E
BCAL1262	carB	carbamoyl phosphate synthase large subunit	COG0458	EF	Carbamoylphosphate synthase large subunit (split gene in MJ)	E	E
BCAL1266		putative ribosomal RNA large subunit methyltransferase	COG0293	J	23S rRNA methylase	E	E
BCAL1267	ftsH	FtsH endopeptidase	COG0465	O	ATP-dependent Zn proteases	E	E
BCAL1268	folP	dihydropteroate synthase	COG0294	H	Dihydropteroate synthase and related enzymes	E	E
BCAL1269	glmM	phosphoglucosamine mutase	COG1109	G	Phosphomannomutase	E	E
BCAL1273	pstB	phosphate transporter ATP-binding protein	COG1117	P	ABC-type phosphate transport system, ATPase component	NE	E
BCAL1299		hypothetical protein	-	-	-	E	NE
BCAL1321	glmS3	glucosamine--fructose-6-phosphate aminotransferase	COG0449	M	Glucosamine 6-phosphate synthetase, contains amidotransferase and phosphosugar isomerase domains	E	NE
BCAL1322		hypothetical protein	-	-	-	E	E
BCAL1324		hypothetical protein	-	-	-	E	NE
BCAL1325		hypothetical protein	-	-	-	E	NE
BCAL1326		hypothetical protein	-	-	-	E	E
BCAL1338		hypothetical protein	COG2267	I	Lysophospholipase	E	E
BCAL1340	tftE	putative maleylacetate reductase	COG1454	C	Alcohol dehydrogenase, class IV	E	NE
BCAL1342		putative hydroxyquinol 1,2-dioxygenase	COG3485	Q	Protocatechuate 3,4-dioxygenase beta subunit	E	NE
BCAL1346		putative Fe uptake system ATP-binding protein	COG1120	PH	ABC-type cobalamin/Fe3+-siderophores transport systems, ATPase components	E	NE
BCAL1348		FecCD-family membrane transporter protein	COG0609	P	ABC-type Fe3+-siderophore transport system, permease component	E	E
BCAL1352		hypothetical protein	-	-	-	NE	E
BCAL1357		hypothetical protein	-	-	-	E	E
BCAL1365		putative lipoprotein	-	-	-	E	E
BCAL1370	fecR	iron uptake regulatory protein FecR	COG3712	PT	Fe2+-dicitrate sensor, membrane component	E	NE
BCAL1376		LysR family regulatory protein	COG0583	K	Transcriptional regulator	NE	E
BCAL1379		hypothetical protein	-	-	-	NE	E
BCAL1388		hypothetical protein	-	-	-	E	E
BCAL1393		hypothetical protein	-	-	-	E	E
BCAL1403A		hypothetical protein	COG4317	S	Uncharacterized protein conserved in bacteria	NE	E
BCAL1404		amidohydrolase family protein	COG1574	R	Predicted metal-dependent hydrolase with the TIM-barrel fold	E	E
BCAL1405		hypothetical protein	-	-	-	NE	E
BCAL1413	glnS	glutaminyl-tRNA synthetase	COG0008	J	Glutamyl- and glutaminyl-tRNA synthetases	E	E
BCAL1416	alaS	alanyl-tRNA synthetase	COG0013	J	Alanyl-tRNA synthetase	E	E
BCAL1422		branched-chain amino acid transport system family protein	COG4177	E	ABC-type branched-chain amino acid transport system, permease component	E	NE
BCAL1433		putative sugar transport system permease	COG1172	G	Ribose/xylose/arabinose/galactoside ABC-type transport systems, permease components	E	NE
BCAL1437		putative oxidoreductase	COG0673	R	Predicted dehydrogenases and related proteins	E	NE
BCAL1441		SirA-like protein	COG0425	O	Predicted redox protein, regulator of disulfide bond formation	E	E
BCAL1447	galU	UTP--glucose-1-phosphate uridylyltransferase	COG1210	M	UDP-glucose pyrophosphorylase	E	E
BCAL1448	valS	valyl-tRNA synthetase	COG0525	J	Valyl-tRNA synthetase	E	E
BCAL1449		putative helicase	COG0210	L	Superfamily I DNA and RNA helicases	E	E
BCAL1467	aroC	chorismate synthase	COG0082	E	Chorismate synthase	E	E
BCAL1468		putative electron transport protein	COG0644	C	Dehydrogenases (flavoproteins)	E	E
BCAL1481	thrS	threonyl-tRNA synthetase	COG0441	J	Threonyl-tRNA synthetase	E	E
BCAL1482	infC	translation initiation factor IF-3	COG0290	J	Translation initiation factor 3 (IF-3)	E	E
BCAL1483	rpmI	50S ribosomal protein L35	COG0291	J	Ribosomal protein L35	E	E
BCAL1484	rplT	50S ribosomal protein L20	COG0292	J	Ribosomal protein L20	E	E
BCAL1485	pheS	phenylalanyl-tRNA synthetase subunit alpha	COG0016	J	Phenylalanyl-tRNA synthetase alpha subunit	E	E
BCAL1486	pheT	phenylalanyl-tRNA synthetase subunit beta	COG0072	J	Phenylalanyl-tRNA synthetase beta subunit	E	E
BCAL1504		RNA pseudouridylate synthase family protein	COG1187	J	16S rRNA uridine-516 pseudouridylate synthase and related pseudouridylate synthases	E	E
BCAL1506	nusA	transcription elongation factor NusA	COG0195	K	Transcription elongation factor	E	NE
BCAL1507	infB	translation initiation factor IF-2	COG0532	J	Translation initiation factor 2 (IF-2; GTPase)	E	E
BCAL1515	sucA	2-oxoglutarate dehydrogenase E1 component	COG0567	C	2-oxoglutarate dehydrogenase complex, dehydrogenase (E1) component, and related enzymes	E	E
BCAL1516	sucB	dihydrolipoamide succinyltransferase	COG0508	C	Pyruvate/2-oxoglutarate dehydrogenase complex, dihydrolipoamide acyltransferase (E2) component, and related enzymes	E	E
BCAL1517	odhL	dihydrolipoamide dehydrogenase	COG1249	C	Pyruvate/2-oxoglutarate dehydrogenase complex, dihydrolipoamide dehydrogenase (E3) component, and related enzymes	E	E
BCAL1556	rpiA	ribose-5-phosphate isomerase A	COG0120	G	Ribose 5-phosphate isomerase	E	E
BCAL1611	pyrD	dihydroorotate dehydrogenase 2	COG0167	F	Dihydroorotate dehydrogenase	E	E
BCAL1633		hypothetical protein (fragment)	-	-	-	NE	E
BCAL1651	lexA	LexA repressor	COG1974	KT	SOS-response transcriptional repressors (RecA-mediated autopeptidases)	E	E
BCAL1667		hypothetical protein	-	-	-	E	E
BCAL1674	amrA	periplasmic multidrug efflux lipoprotein	COG0845	M	Membrane-fusion protein	E	E
BCAL1675	amrB	multidrug efflux protein	COG0841	V	Cation/multidrug efflux pump	E	E
BCAL1682		putative methyltransferase	COG3963	I	Phospholipid N-methyltransferase	E	NE
BCAL1687		hypothetical protein	-	-	-	NE	E
BCAL1698	orbK	ornibactin biosynthesis protein	-	-	-	E	NE
BCAL1707		cobalamin biosynthesis protein CbiG	-	-	-	NE	E
BCAL1708	cobA	uroporphyrin-III C-methyltransferase	COG0007	H	Uroporphyrinogen-III methylase	E	NE
BCAL1719		putative citrate transporter	COG2851	C	H+/citrate symporter	E	NE
BCAL1723	cobJ	precorrin-3b C17-methyltransferase	COG1010	H	Precorrin-3B methylase	E	NE
BCAL1725	cobH	precorrin-8X methylmutase	COG2082	H	Precorrin isomerase	E	NE
BCAL1726		putative oxidoreductase	COG0155	P	Sulfite reductase, beta subunit (hemoprotein)	E	E
BCAL1727	cobL	precorrin-6Y C5,15-methyltransferase (decarboxylating)	COG2242	H	Precorrin-6B methylase 2	E	NE
BCAL1736		hypothetical protein	-	-	-	E	E
BCAL1761		MarR family regulatory protein	COG1846	K	Transcriptional regulators	E	E
BCAL1775		reductase component of dioxygenase system	COG1018	C	Flavodoxin reductases (ferredoxin-NADPH reductases) family 1	E	NE
BCAL1777a		hypothetical protein	-	-	-	E	E
BCAL1779		ABC transporter ATP-binding protein	COG4172	R	ABC-type uncharacterized transport system, duplicated ATPase component	E	NE
BCAL1780		putative binding-protein component of ABC transporter	COG4239	R	ABC-type uncharacterized transport system, permease component	NE	E
BCAL1785		putative DNA-binding protein	COG1396	K	Predicted transcriptional regulators	E	NE
BCAL1786		putative lipoprotein	-	-	-	E	NE
BCAL1787		putative iron-uptake protein	COG0848	U	Biopolymer transport protein	NE	E
BCAL1789		putative iron-transport protein	COG0811	U	Biopolymer transport proteins	E	NE
BCAL1790		putative iron-transport protein	COG0810	M	Periplasmic protein TonB, links inner and outer membranes	E	NE
BCAL1794		hypothetical protein	COG4890	S	Predicted outer membrane lipoprotein	NE	E
BCAL1803	tkrA	2-ketogluconate reductase	COG1052	CHR	Lactate dehydrogenase and related dehydrogenases	E	E
BCAL1825		hypothetical protein	COG3313	R	Predicted Fe-S protein	NE	E
BCAL1843		ABC transporter ATP-binding protein	COG0488	R	ATPase components of ABC transporters with duplicated ATPase domains	E	E
BCAL1852		putative phosphoserine phosphatase	COG0560	E	Phosphoserine phosphatase	E	E
BCAL1862	phbA	acetyl-CoA acetyltransferase	COG0183	I	Acetyl-CoA acetyltransferase	E	E
BCAL1865		ribosomal large subunit pseudouridine synthase D	COG0564	J	Pseudouridylate synthases, 23S RNA-specific	E	E
BCAL1866		putative lipoprotein	COG4105	R	DNA uptake lipoprotein	E	NE
BCAL1869		hypothetical protein	-	-	-	E	NE
BCAL1871	kup	kup system potassium uptake protein	COG3158	P	K+ transporter	E	E
BCAL1874	hisZ	ATP phosphoribosyltransferase regulatory subunit	COG3705	E	ATP phosphoribosyltransferase involved in histidine biosynthesis	E	E
BCAL1876	hflC	protein HflC	COG0330	O	Membrane protease subunits, stomatin/prohibitin homologs	NE	E
BCAL1879	hfq	Hfq	COG1923	R	Uncharacterized host factor I protein	E	E
BCAL1880	engA	GTP-binding protein EngA	COG1160	R	Predicted GTPases	E	E
BCAL1881		putative lipoprotein	COG1520	S	FOG: WD40-like repeat	E	E
BCAL1883	hisS	histidyl-tRNA synthetase	COG0124	J	Histidyl-tRNA synthetase	E	E
BCAL1884	ispG	4-hydroxy-3-methylbut-2-en-1-yl diphosphate synthase	COG0821	I	Enzyme involved in the deoxyxylulose pathway of isoprenoid biosynthesis	E	E
BCAL1887	ndk	nucleoside diphosphate kinase	COG0105	F	Nucleoside diphosphate kinase	E	E
BCAL1893		family M23 peptidase	COG0739	M	Membrane proteins related to metalloendopeptidases	NE	E
BCAL1899	dnaX	DNA polymerase III subunits gamma and tau	COG2812	L	DNA polymerase III, gamma/tau subunits	E	E
BCAL1900	trxA	thioredoxin	COG3118	O	Thioredoxin domain-containing protein	E	E
BCAL1900A		hypothetical protein	-	-	-	E	E
BCAL1901	rho	transcription termination factor Rho	COG1158	K	Transcription termination factor	E	E
BCAL1905	rpmE2	50S ribosomal protein L31 type B	COG0254	J	Ribosomal protein L31	E	E
BCAL1906		hypothetical protein	COG1807	M	4-amino-4-deoxy-L-arabinose transferase and related glycosyltransferases of PMT family	E	E
BCAL1925	thrC	threonine synthase	COG0498	E	Threonine synthase	E	E
BCAL1926	hom	homoserine dehydrogenase	COG0460	E	Homoserine dehydrogenase	E	E
BCAL1929	arnT	aminoarabinose transferase	COG1807	M	4-amino-4-deoxy-L-arabinose transferase and related glycosyltransferases of PMT family	E	E
BCAL1931	arnB	putative UDP-4-amino-4-deoxy-l-arabinose--oxoglutarate aminotransferas	COG0399	M	Predicted pyridoxal phosphate-dependent enzyme apparently involved in regulation of cell wall biogenesis	E	E
BCAL1932	arnC	Undecaprenyl-phosphate 4-deoxy-4-formamido-L-arabinose transferase	COG0463	M	Glycosyltransferases involved in cell wall biogenesis	E	E
BCAL1933	arnA1	putative UDP-4-deoxy-4-formamido-l-arabinose formyltransferase	COG0223	J	Methionyl-tRNA formyltransferase	E	E
BCAL1934	arnA2	putative UDP-4???????-keto-5???????-carboxypentose decarboxylase	COG0451	MG	Nucleoside-diphosphate-sugar epimerases	E	E
BCAL1935		polysaccharide deacetylase	COG0726	G	Predicted xylanase/chitin deacetylase	E	E
BCAL1941	dnaB	replicative DNA helicase	COG0305	L	Replicative DNA helicase	E	E
BCAL1942	rplI	50S ribosomal protein L9	COG0359	J	Ribosomal protein L9	E	E
BCAL1943	rpsR	30S ribosomal protein S18	COG0238	J	Ribosomal protein S18	E	E
BCAL1944		putative primosomal replication protein	COG2965	L	Primosomal replication protein N	E	E
BCAL1945	rpsF	30S ribosomal protein S6	COG0360	J	Ribosomal protein S6	E	E
BCAL1946		hypothetical protein	COG5662	K	Predicted transmembrane transcriptional regulator (anti-sigma factor)	E	E
BCAL1963		DNA polymerase III subunit delta'	COG2812	L	DNA polymerase III, gamma/tau subunits	E	E
BCAL1964	tmk	thymidylate kinase	COG0125	F	Thymidylate kinase	E	E
BCAL1966		tRNA-modifying protein YgfZ	COG0354	R	Predicted aminomethyltransferase related to GcvT	E	E
BCAL1987	purL	phosphoribosylformylglycinamidine synthase	COG0046	F	Phosphoribosylformylglycinamidine (FGAM) synthase, synthetase domain	E	E
BCAL1990	pgi	glucose-6-phosphate isomerase	COG0166	G	Glucose-6-phosphate isomerase	E	E
BCAL1994	lon	ATP-dependent protease La	COG0466	O	ATP-dependent Lon protease, bacterial type	E	E
BCAL2010		hypothetical protein	-	-	-	NE	E
BCAL2015	ispF	2-C-methyl-D-erythritol 2,4-cyclodiphosphate synthase	COG0245	I	2C-methyl-D-erythritol 2,4-cyclodiphosphate synthase	E	E
BCAL2016	ispD	2-C-methyl-D-erythritol 4-phosphate cytidylyltransferase	COG1211	I	4-diphosphocytidyl-2-methyl-D-erithritol synthase	E	E
BCAL2041	hyuE	hydantoin racemase	COG4126	E	Hydantoin racemase	E	NE
BCAL2044	ldcA	L,D-carboxypeptidase A	COG1619	V	Uncharacterized proteins, homologs of microcin C7 resistance protein MccF	E	E
BCAL2045		putative deaminase	COG0590	FJ	Cytosine/adenosine deaminases	E	NE
BCAL2052		binding-protein-dependent transport system inner membrane protein	COG0600	P	ABC-type nitrate/sulfonate/bicarbonate transport system, permease component	E	NE
BCAL2054		putative HEAT-like repeat protein	COG1413	C	FOG: HEAT repeat	NE	E
BCAL2061	guaA	GMP synthase	COG0519	F	GMP synthase, PP-ATPase domain/subunit	E	E
BCAL2063	guaB	inosine 5'-monophosphate dehydrogenase	COG0516	F	IMP dehydrogenase/GMP reductase	E	E
BCAL2071	smpB	SsrA-binding protein	COG0691	O	tmRNA-binding protein	NE	E
BCAL2074	ppsA	phosphoenolpyruvate synthase	COG0574	G	Phosphoenolpyruvate synthase/pyruvate phosphate dikinase	E	E
BCAL2078	lpxB	lipid-A-disaccharide synthase	COG0763	M	Lipid A disaccharide synthetase	E	E
BCAL2079	lpxA	UDP-N-acetylglucosamine acyltransferase	COG1043	M	Acyl-acyl carrier protein--UDP-N-acetylglucosamine O-acyltransferase	E	E
BCAL2080	fabZ	(3R)-hydroxymyristoyl-ACP dehydratase	COG0764	I	3-hydroxymyristoyl/3-hydroxydecanoyl-(acyl carrier protein) dehydratases	E	E
BCAL2081	lpxD	UDP-3-O-[3-hydroxymyristoyl] glucosamine N-acyltransferase	COG1044	M	UDP-3-O-3-hydroxymyristoyl glucosamine N-acyltransferase	E	E
BCAL2082		chaperone protein Skp	COG2825	M	Outer membrane protein	E	E
BCAL2083		outer membrane protein assembly factor YaeT	COG4775	M	Outer membrane protein/protective antigen OMA87	E	E
BCAL2085	dxr	1-deoxy-D-xylulose 5-phosphate reductoisomerase	COG0743	I	1-deoxy-D-xylulose 5-phosphate reductoisomerase	E	E
BCAL2086		putative phosphatidate cytidylyltransferase membrane protein	COG0575	I	CDP-diglyceride synthetase	E	E
BCAL2087	uppS	undecaprenyl pyrophosphate synthetase	COG0020	I	Undecaprenyl pyrophosphate synthase	E	E
BCAL2088	frr	ribosome recycling factor	COG0233	J	Ribosome recycling factor	E	E
BCAL2089	pyrH	uridylate kinase	COG0528	F	Uridylate kinase	E	E
BCAL2090	tsf	elongation factor Ts	COG0264	J	Translation elongation factor Ts	E	E
BCAL2091	rpsB	30S ribosomal protein S2	COG0052	J	Ribosomal protein S2	E	NE
BCAL2096	ligA	DNA ligase	COG0272	L	NAD-dependent DNA ligase (contains BRCT domain type II)	E	E
BCAL2098		putative chromosome partition protein	COG1196	D	Chromosome segregation ATPases	E	E
BCAL2101	dapD	2,3,4,5-tetrahydropyridine-2,6-carboxylate N-succinyltransferase	COG2171	E	Tetrahydrodipicolinate N-succinyltransferase	E	E
BCAL2103	dapE	succinyl-diaminopimelate desuccinylase	COG0624	E	Acetylornithine deacetylase/Succinyl-diaminopimelate desuccinylase and related deacylases	E	E
BCAL2111		lysophospholipid transporter LplT	-	-	-	E	E
BCAL2112	thiD	phosphomethylpyrimidine kinase	COG0351	H	Hydroxymethylpyrimidine/phosphomethylpyrimidine kinase	E	E
BCAL2114		uracil DNA glycosylase superfamily protein	COG1573	L	Uracil-DNA glycosylase	E	E
BCAL2115A		family M22 non-peptidase-like protein	COG1214	O	Inactive homolog of metal-dependent proteases, putative molecular chaperone	E	NE
BCAL2126	gltX	glutamyl-tRNA synthetase	COG0008	J	Glutamyl- and glutaminyl-tRNA synthetases	E	E
BCAL2146	ask	aspartate kinase	COG0527	E	Aspartokinases	E	E
BCAL2147		tRNA(Ile)-lysidine synthase	COG0037	D	Predicted ATPase of the PP-loop superfamily implicated in cell cycle control	E	E
BCAL2148	accA	acetyl-CoA carboxylase carboxyltransferase subunit alpha	COG0825	I	Acetyl-CoA carboxylase alpha subunit	E	E
BCAL2150	cysS	cysteinyl-tRNA synthetase	COG0215	J	Cysteinyl-tRNA synthetase	E	E
BCAL2154		UDP-2,3-diacylglucosamine hydrolase	COG2908	S	Uncharacterized protein conserved in bacteria	E	E
BCAL2157	suhB	SuhB	COG0483	G	Archaeal fructose-1,6-bisphosphatase and related enzymes of inositol monophosphatase family	E	E
BCAL2167	dapA	dihydrodipicolinate synthase	COG0329	EM	Dihydrodipicolinate synthase/N-acetylneuraminate lyase	E	E
BCAL2169		tryptophanyl-tRNA synthetase	COG0180	J	Tryptophanyl-tRNA synthetase	E	E
BCAL2179	eno	phosphopyruvate hydratase	COG0148	G	Enolase	E	NE
BCAL2180		2-dehydro-3-deoxyphosphooctonate aldolase	COG2877	M	3-deoxy-D-manno-octulosonic acid (KDO) 8-phosphate synthase	E	E
BCAL2181	pyrG	CTP synthetase	COG0504	F	CTP synthase (UTP-ammonia lyase)	E	E
BCAL2185	lolD	lipoprotein releasing system ATP-binding protein	COG1136	V	ABC-type antimicrobial peptide transport system, ATPase component	E	E
BCAL2186		putative lipoprotein releasing system transmembrane protein	COG4591	M	ABC-type transport system, involved in lipoprotein release, permease component	E	E
BCAL2189	prfB	peptide chain release factor 2	COG1186	J	Protein chain release factor B	E	E
BCAL2190	lysS	lysyl-tRNA synthetase	COG1190	J	Lysyl-tRNA synthetase (class II)	E	E
BCAL2194	hscA	chaperone protein HscA	COG0443	O	Molecular chaperone	E	E
BCAL2195	hscB	co-chaperone HscB	COG1076	O	DnaJ-domain-containing proteins 1	E	E
BCAL2196		HesB family protein	COG0316	S	Uncharacterized conserved protein	E	E
BCAL2197		scaffold protein	COG0822	C	NifU homolog involved in Fe-S cluster formation	E	E
BCAL2198	iscS	cysteine desulfurase	COG1104	E	Cysteine sulfinate desulfinase/cysteine desulfurase and related enzymes	E	E
BCAL2206	phaP	phasin-like protein	-	-	-	E	NE
BCAL2208	pdhB	dihydrolipoamide acetyltransferase	COG0508	C	Pyruvate/2-oxoglutarate dehydrogenase complex, dihydrolipoamide acyltransferase (E2) component, and related enzymes	E	E
BCAL2209	aceE	pyruvate dehydrogenase subunit E1	COG2609	C	Pyruvate dehydrogenase complex, dehydrogenase (E1) component	NE	E
BCAL2211		two-component regulatory system, response regulator protein	COG4566	T	Response regulator	E	NE
BCAL2212	folD	bifunctional 5,10-methylene-tetrahydrofolate dehydrogenase/ 5,10-methylene-tetrahydrofolate cyclohydrolase	COG0190	H	5,10-methylene-tetrahydrofolate dehydrogenase/Methenyl tetrahydrofolate cyclohydrolase	E	E
BCAL2223	glnL	putative nitrogen regulation protein NR(II)	COG3852	T	Signal transduction histidine kinase, nitrogen specific	NE	E
BCAL2224	glnA	glutamine synthetase	COG0174	E	Glutamine synthetase	E	E
BCAL2231		N-acetylglutamate synthase	COG0548	E	Acetylglutamate kinase	E	E
BCAL2243		hypothetical protein	COG3758	S	Uncharacterized protein conserved in bacteria	E	NE
BCAL2253		hypothetical protein	-	-	-	E	NE
BCAL2284	acoE	acetyl-CoA synthetase	COG0365	I	Acyl-coenzyme A synthetases/AMP-(fatty) acid ligases	E	E
BCAL2291		TonB family protein	COG0810	M	Periplasmic protein TonB, links inner and outer membranes	E	E
BCAL2292		putative bipolymer transport protein	COG0811	U	Biopolymer transport proteins	E	E
BCAL2293		putative biopolymer transport protein	COG0848	U	Biopolymer transport protein	E	E
BCAL2308		hypothetical protein	-	-	-	NE	E
BCAL2330		hypothetical protein	-	-	-	E	E
BCAL2331	nuoN	NADH dehydrogenase subunit N	COG1007	C	NADH:ubiquinone oxidoreductase subunit 2 (chain N)	E	E
BCAL2332	nuoM	NADH dehydrogenase subunit M	COG1008	C	NADH:ubiquinone oxidoreductase subunit 4 (chain M)	E	E
BCAL2333	nuoL	NADH dehydrogenase subunit L	COG1009	CP	NADH:ubiquinone oxidoreductase subunit 5 (chain L)/Multisubunit Na+/H+ antiporter, MnhA subunit	E	E
BCAL2334	nuoK	NADH dehydrogenase subunit K	COG0713	C	NADH:ubiquinone oxidoreductase subunit 11 or 4L (chain K)	NE	E
BCAL2335	nuoJ	NADH dehydrogenase subunit J	COG0839	C	NADH:ubiquinone oxidoreductase subunit 6 (chain J)	E	E
BCAL2336		NADH dehydrogenase subunit I	COG1143	C	Formate hydrogenlyase subunit 6/NADH:ubiquinone oxidoreductase 23 kD subunit (chain I)	E	E
BCAL2337	nuoH	NADH dehydrogenase subunit H	COG1005	C	NADH:ubiquinone oxidoreductase subunit 1 (chain H)	E	E
BCAL2338		NADH dehydrogenase subunit G	COG1034	C	NADH dehydrogenase/NADH:ubiquinone oxidoreductase 75 kD subunit (chain G)	E	E
BCAL2339	nuoF	NADH dehydrogenase I chain F	COG1894	C	NADH:ubiquinone oxidoreductase, NADH-binding (51 kD) subunit	E	E
BCAL2340		NADH dehydrogenase subunit E	COG1905	C	NADH:ubiquinone oxidoreductase 24 kD subunit	E	E
BCAL2341	nuoD	NADH dehydrogenase subunit D	COG0649	C	NADH:ubiquinone oxidoreductase 49 kD subunit 7	E	E
BCAL2342	nuoC	NADH dehydrogenase subunit C	COG0852	C	NADH:ubiquinone oxidoreductase 27 kD subunit	E	E
BCAL2343	nuoB	NADH dehydrogenase subunit B	COG0377	C	NADH:ubiquinone oxidoreductase 20 kD subunit and related Fe-S oxidoreductases	E	NE
BCAL2344	nuoA	NADH dehydrogenase subunit A	COG0838	C	NADH:ubiquinone oxidoreductase subunit 3 (chain A)	E	NE
BCAL2345	secG	preprotein translocase subunit SecG	COG1314	U	Preprotein translocase subunit SecG	NE	E
BCAL2348	pnp	polynucleotide phosphorylase/polyadenylase	COG1185	J	Polyribonucleotide nucleotidyltransferase (polynucleotide phosphorylase)	E	NE
BCAL2349	rpsO	30S ribosomal protein S15	COG0184	J	Ribosomal protein S15P/S13E	E	E
BCAL2355		putative phosphatidyltransferase	COG1183	I	Phosphatidylserine synthase	E	NE
BCAL2356		phosphatidylserine decarboxylase	COG0688	I	Phosphatidylserine decarboxylase	E	E
BCAL2357	ilvC	ketol-acid reductoisomerase	COG0059	EH	Ketol-acid reductoisomerase	E	E
BCAL2359	ilvI	acetolactate synthase 3 catalytic subunit	COG0028	EH	Thiamine pyrophosphate-requiring enzymes acetolactate synthase, pyruvate dehydrogenase (cytochrome), glyoxylate carboligase, phosphonopyruvate decarboxylase	E	E
BCAL2361		hypothetical protein	-	-	-	NE	E
BCAL2362		hypothetical protein	-	-	-	E	E
BCAL2389	purD	phosphoribosylamine--glycine ligase	COG0151	F	Phosphoribosylamine-glycine ligase	E	E
BCAL2390	hemF	coproporphyrinogen III oxidase	COG0408	H	Coproporphyrinogen III oxidase	E	E
BCAL2391		nicotinic acid mononucleotide adenylyltransferase	COG1057	H	Nicotinic acid mononucleotide adenylyltransferase	E	E
BCAL2397		putative lipoprotein	-	-	-	NE	E
BCAL2408	msbA	lipid A export ATP-binding/permease MsbA	COG1132	V	ABC-type multidrug transport system, ATPase and permease components	E	E
BCAL2409	dnaE	DNA polymerase III subunit alpha	COG0587	L	DNA polymerase III, alpha subunit	E	E
BCAL2414		putative lipoprotein	-	-	-	NE	E
BCAL2433	talB	transaldolase B	COG0176	G	Transaldolase	E	E
BCAL2454	parC	DNA topoisomerase IV subunit A	COG0188	L	Type IIA topoisomerase (DNA gyrase/topo II, topoisomerase IV), A subunit	E	E
BCAL2455	parE	DNA topoisomerase IV subunit B	COG0187	L	Type IIA topoisomerase (DNA gyrase/topo II, topoisomerase IV), B subunit	E	E
BCAL2555		hypothetical protein	-	-	-	E	NE
BCAL2571		carboxymuconolactone decarboxylase family protein	COG2128	S	Uncharacterized conserved protein	E	E
BCAL2572		hypothetical protein	-	-	-	E	E
BCAL2622	ppa	inorganic pyrophosphatase	COG0221	C	Inorganic pyrophosphatase	E	E
BCAL2630	hemC	porphobilinogen deaminase	COG0181	H	Porphobilinogen deaminase	E	E
BCAL2631		phosphoenolpyruvate carboxylase	COG2352	C	Phosphoenolpyruvate carboxylase	E	E
BCAL2638	argH	argininosuccinate lyase	COG0165	E	Argininosuccinate lyase	E	E
BCAL2642	dcd	deoxycytidine triphosphate deaminase	COG0717	F	Deoxycytidine deaminase	E	E
BCAL2646	metG	methionyl-tRNA synthetase	COG0143	J	Methionyl-tRNA synthetase	E	E
BCAL2649		hypothetical protein	-	-	-	NE	E
BCAL2650		putative chromosome condensation and segregation protein	COG1354	S	Uncharacterized conserved protein	E	E
BCAL2651	panC	pantoate--beta-alanine ligase	COG0414	H	Panthothenate synthetase	E	E
BCAL2658	cobD	cobalamin biosynthesis protein	COG1270	H	Cobalamin biosynthesis protein CobD/CbiB	E	E
BCAL2659	cobC	putative threonine-phosphate decarboxylase	COG0079	E	Histidinol-phosphate/aromatic aminotransferase and cobyric acid decarboxylase	E	E
BCAL2670	lgt	prolipoprotein diacylglyceryl transferase	COG0682	M	Prolipoprotein diacylglyceryltransferase	E	E
BCAL2675		DNA polymerase III subunit chi	COG2927	L	DNA polymerase III, chi subunit	E	E
BCAL2677		putative permease	COG0795	R	Predicted permeases	E	E
BCAL2678		putative permease	COG0795	R	Predicted permeases	E	E
BCAL2710	ispH	4-hydroxy-3-methylbut-2-enyl diphosphate reductase	COG0761	IM	Penicillin tolerance protein	E	E
BCAL2714	rpmB	50S ribosomal protein L28	COG0227	J	Ribosomal protein L28	E	E
BCAL2717	nadC	nicotinate-nucleotide pyrophosphorylase	COG0157	H	Nicotinate-nucleotide pyrophosphorylase	E	NE
BCAL2718	nadA	quinolinate synthetase	COG0379	H	Quinolinate synthase	E	NE
BCAL2719		putative transmembrane fatty acid desaturase	COG1398	I	Fatty-acid desaturase	E	E
BCAL2723		bifunctional riboflavin kinase/FMN adenylyltransferase	COG0196	H	FAD synthase	E	E
BCAL2724	ileS	isoleucyl-tRNA synthetase	COG0060	J	Isoleucyl-tRNA synthetase	E	E
BCAL2725	lspA	lipoprotein signal peptidase	COG0597	MU	Lipoprotein signal peptidase	E	E
BCAL2726	dfp	bifunctional phosphopantothenoylcysteine decarboxylase/phosphopantothenate synthase	COG0452	H	Phosphopantothenoylcysteine synthetase/decarboxylase	E	E
BCAL2757	sodB	superoxide dismutase SodB	COG0605	P	Superoxide dismutase	E	E
BCAL2759		tetraacyldisaccharide 4'-kinase	COG1663	M	Tetraacyldisaccharide-1-P 4'-kinase	E	E
BCAL2761	kdsB	3-deoxy-manno-octulosonate cytidylyltransferase	COG1212	M	CMP-2-keto-3-deoxyoctulosonic acid synthetase	E	E
BCAL2762	adk	adenylate kinase	COG0563	F	Adenylate kinase and related kinases	E	E
BCAL2764		MviN-like protein	COG0728	R	Uncharacterized membrane protein, putative virulence factor	E	E
BCAL2765	rpsT	30S ribosomal protein S20	COG0268	J	Ribosomal protein S20	E	NE
BCAL2767	argF	ornithine carbamoyltransferase	COG0078	E	Ornithine carbamoyltransferase	E	E
BCAL2768	murB	UDP-N-acetylenolpyruvoylglucosamine reductase	COG0812	M	UDP-N-acetylmuramate dehydrogenase	E	E
BCAL2770		putative glycerol-3-phosphate acyltransferase PlsY	COG0344	S	Predicted membrane protein	E	E
BCAL2773	xerD	site-specific tyrosine recombinase XerD	COG4974	L	Site-specific recombinase XerD	E	E
BCAL2776		putative hydrolase	COG0802	R	Predicted ATPase or kinase	E	E
BCAL2782	pdxH	pyridoxamine 5'-phosphate oxidase	COG0259	H	Pyridoxamine-phosphate oxidase	E	E
BCAL2835		hypothetical protein	COG0009	J	Putative translation factor (SUA5)	E	E
BCAL2836	purK	phosphoribosylaminoimidazole carboxylase ATPase subunit	COG0026	F	Phosphoribosylaminoimidazole carboxylase (NCAIR synthetase)	E	E
BCAL2837	purE	phosphoribosylaminoimidazole carboxylase catalytic subunit	COG0041	F	Phosphoribosylcarboxyaminoimidazole (NCAIR) mutase	E	E
BCAL2838	purC	phosphoribosylaminoimidazole-succinocarboxamide synthase	COG0152	F	Phosphoribosylaminoimidazolesuccinocarboxamide (SAICAR) synthase	E	E
BCAL2839	cbbA	fructose-1,6-bisphosphate aldolase	COG0191	G	Fructose/tagatose bisphosphate aldolase	E	E
BCAL2842		putative branched-chain amino acid transport protein	COG4392	S	Predicted membrane protein	NE	E
BCAL2912	thyA	thymidylate synthase	COG0207	F	Thymidylate synthase	E	E
BCAL2915	dfrA	dihydrofolate reductase	COG0262	H	Dihydrofolate reductase	E	E
BCAL2919	orn	oligoribonuclease	COG1949	A	Oligoribonuclease (3'->5' exoribonuclease)	E	E
BCAL2921		ribosome-associated GTPase	COG1162	R	Predicted GTPases	E	NE
BCAL2925	rplS	50S ribosomal protein L19	COG0335	J	Ribosomal protein L19	E	E
BCAL2928	rpsP	30S ribosomal protein S16	COG0228	J	Ribosomal protein S16	E	E
BCAL2934	etfA	electron transfer flavoprotein alpha-subunit	COG2025	C	Electron transfer flavoprotein, alpha subunit	E	E
BCAL2935	etfB	electron transfer flavoprotein beta-subunit	COG2086	C	Electron transfer flavoprotein, beta subunit	E	E
BCAL2942	cysM	cysteine synthase B	COG0031	E	Cysteine synthase	E	E
BCAL2946	udg	putative UDP-glucose dehydrogenase	COG1004	M	Predicted UDP-glucose 6-dehydrogenase	E	E
BCAL2947		tetratricopeptide repeat protein	COG2956	G	Predicted N-acetylglucosaminyl transferase	E	E
BCAL2950	rpsA	30S ribosomal protein S1	COG0539	J	Ribosomal protein S1	E	E
BCAL2951	cmk	cytidylate kinase	COG0283	F	Cytidylate kinase	E	NE
BCAL2952	aroA	3-phosphoshikimate 1-carboxyvinyltransferase	COG0128	E	5-enolpyruvylshikimate-3-phosphate synthase	E	E
BCAL2953		putative prephenate dehydrogenase	COG0287	E	Prephenate dehydrogenase	NE	E
BCAL2954	pheA	bifunctional chorismate mutase/prephenate dehydratase	COG0077	E	Prephenate dehydratase	E	NE
BCAL2955	serC	phosphoserine aminotransferase	COG1932	HE	Phosphoserine aminotransferase	E	E
BCAL2956		hypothetical protein	-	-	-	E	E
BCAL2957	gyrA	DNA gyrase subunit A	COG0188	L	Type IIA topoisomerase (DNA gyrase/topo II, topoisomerase IV), A subunit	E	E
BCAL2958	ompA	putative ompA family protein	COG2885	M	Outer membrane protein and related peptidoglycan-associated (lipo)proteins	E	E
BCAL2959	ubiG	3-demethylubiquinone-9 3-methyltransferase	COG2227	H	2-polyprenyl-3-methyl-5-hydroxy-6-metoxy-1,4-benzoquinol methylase	E	E
BCAL2984		family C26 cysteine peptidase	COG2071	R	Predicted glutamine amidotransferases	NE	E
BCAL2987	dsbB	disulfide bond formation protein B	COG1495	O	Disulfide bond formation protein DsbB	E	E
BCAL2994	fbp	fructose-1,6-bisphosphatase	COG0158	G	Fructose-1,6-bisphosphatase	E	E
BCAL3004		chorismate mutase	COG1605	E	Chorismate mutase	E	E
BCAL3010	spoT	guanosine-3',5'-bis(diphosphate) 3'-pyrophosphohydrolase	COG0317	TK	Guanosine polyphosphate pyrophosphohydrolases/synthetases	E	NE
BCAL3011	rpoZ	DNA-directed RNA polymerase subunit omega	COG1758	K	DNA-directed RNA polymerase, subunit K/omega	E	E
BCAL3012	gmk	guanylate kinase	COG0194	F	Guanylate kinase	E	NE
BCAL3025	minE	cell division topological specificity factor MinE	COG0851	D	Septum formation topological specificity factor	E	E
BCAL3030	serS	seryl-tRNA synthetase	COG0172	J	Seryl-tRNA synthetase	E	E
BCAL3035	trxB	thioredoxin reductase	COG0492	O	Thioredoxin reductase	E	E
BCAL3043	pgl	6-phosphogluconolactonase	COG0363	G	6-phosphogluconolactonase/Glucosamine-6-phosphate isomerase/deaminase	E	E
BCAL3049	hemL	glutamate-1-semialdehyde aminotransferase	COG0001	H	Glutamate-1-semialdehyde aminotransferase	E	E
BCAL3050	ribD	multifunctional diaminohydroxyphosphoribosylaminopyrimidine deaminase/5-amino-6-(5-phosphoribosylamino)uracil reductase	COG0117	H	Pyrimidine deaminase	E	E
BCAL3054	ribH	6,7-dimethyl-8-ribityllumazine synthase	COG0054	H	Riboflavin synthase beta-chain	E	E
BCAL3055	nusB	transcription antitermination protein NusB	COG0781	K	Transcription termination factor	E	E
BCAL3110	waaA	3-deoxy-D-manno-octulosonic-acid transferase	COG1519	M	3-deoxy-D-manno-octulosonic-acid transferase	E	E
BCAL3113	manB	phosphomannomutase	COG1109	G	Phosphomannomutase	E	E
BCAL3114	wzx	putative O-antigen exporter	COG2244	R	Membrane protein involved in the export of O-antigen and teichoic acid	E	E
BCAL3118	wecA	UDP-N-acetylglucosamine-1-P transferase	COG0472	M	UDP-N-acetylmuramyl pentapeptide phosphotransferase/UDP-N-acetylglucosamine-1-phosphate transferase	NE	E
BCAL3141		Holliday junction resolvase-like protein	COG0816	L	Predicted endonuclease involved in recombination (possible Holliday junction resolvase in Mycoplasmas and B. subtilis)	E	NE
BCAL3146	groEL	chaperonin GroEL	COG0459	O	Chaperonin GroEL (HSP60 family)	E	E
BCAL3147	groES	co-chaperonin GroES	COG0234	O	Co-chaperonin GroES (HSP10)	E	E
BCAL3163		putative nucleotidyltransferase	-	-	-	E	E
BCAL3197	glyA	serine hydroxymethyltransferase	COG0112	E	Glycine/serine hydroxymethyltransferase	E	NE
BCAL3200	tolQ	putative TolQ transport transmembrane protein	COG0811	U	Biopolymer transport proteins	E	E
BCAL3201	tolR	putative TolR-related protein	COG0848	U	Biopolymer transport protein	NE	E
BCAL3202	tolA	possible TolA-related transport transmembrane protein	-	-	-	E	E
BCAL3203	tolB	translocation protein TolB	COG0823	U	Periplasmic component of the Tol biopolymer transport system	NE	E
BCAL3257	miaA	tRNA delta(2)-isopentenylpyrophosphate transferase	COG0324	J	tRNA delta(2)-isopentenylpyrophosphate transferase	E	E
BCAL3261	purM	phosphoribosylaminoimidazole synthetase	COG0150	F	Phosphoribosylaminoimidazole (AIR) synthetase	E	NE
BCAL3262		DnaA regulatory inactivator Hda	COG0593	L	ATPase involved in DNA replication initiation	E	E
BCAL3263		hypothetical protein	COG0560	E	Phosphoserine phosphatase	NE	E
BCAL3265		putative 2-amino-4-hydroxy-6-hydroxymethyldihydropteridine pyrophosphokinase	COG0801	H	7,8-dihydro-6-hydroxymethylpterin-pyrophosphokinase	E	NE
BCAL3267	panB	3-methyl-2-oxobutanoate hydroxymethyltransferase	COG0413	H	Ketopantoate hydroxymethyltransferase	E	E
BCAL3268		chorismate binding enzyme	COG0147	EH	Anthranilate/para-aminobenzoate synthases component I	E	NE
BCAL3269	dnaJ	chaperone protein DnaJ	COG0484	O	DnaJ-class molecular chaperone with C-terminal Zn finger domain	E	E
BCAL3270	dnaK	molecular chaperone DnaK	COG0443	O	Molecular chaperone	E	E
BCAL3272		heat shock protein GrpE	COG0576	O	Molecular chaperone GrpE (heat shock protein)	E	E
BCAL3274	hemH	ferrochelatase	COG0276	H	Protoheme ferro-lyase (ferrochelatase)	E	E
BCAL3276	ppnK	NAD(+)/NADH kinase family protein	COG0061	G	Predicted sugar kinase	E	E
BCAL3292		pyrroline-5-carboxylate reductase	COG0345	E	Pyrroline-5-carboxylate reductase	E	E
BCAL3296	ubiA	4-hydroxybenzoate octaprenyltransferase	COG0382	H	4-hydroxybenzoate polyprenyltransferase and related prenyltransferases	E	E
BCAL3301	oxyR	oxidative stress regulatory protein	COG0583	K	Transcriptional regulator	E	NE
BCAL3306	secD	preprotein translocase subunit SecD	COG0342	U	Preprotein translocase subunit SecD	E	E
BCAL3307	secF	preprotein translocase subunit SecF	COG0341	U	Preprotein translocase subunit SecF	E	E
BCAL3329	mnmA	tRNA-specific 2-thiouridylase MnmA	COG0482	J	Predicted tRNA(5-methylaminomethyl-2-thiouridylate) methyltransferase, contains the PP-loop ATPase domain	E	E
BCAL3333		hypothetical protein	COG0654	HC	2-polyprenyl-6-methoxyphenol hydroxylase and related FAD-dependent oxidoreductases	E	E
BCAL3336	purH	bifunctional phosphoribosylaminoimidazolecarboxamide formyltransferase/IMP cyclohydrolase	COG0138	F	AICAR transformylase/IMP cyclohydrolase PurH (only IMP cyclohydrolase domain in Aful)	E	E
BCAL3337	ruvC	Holliday junction resolvase	COG0817	L	Holliday junction resolvasome, endonuclease subunit	E	E
BCAL3338	ruvA	Holliday junction DNA helicase RuvA	COG0632	L	Holliday junction resolvasome, DNA-binding subunit	E	E
BCAL3339	ruvB	Holliday junction DNA helicase RuvB	COG2255	L	Holliday junction resolvasome, helicase subunit	E	E
BCAL3344	tyrZ	tyrosyl-tRNA synthetase	COG0162	J	Tyrosyl-tRNA synthetase	E	E
BCAL3346		iron-sulfur cluster insertion protein ErpA	COG0316	S	Uncharacterized conserved protein	E	E
BCAL3347	rpsI	30S ribosomal protein S9	COG0103	J	Ribosomal protein S9	E	E
BCAL3348	rplM	50S ribosomal protein L13	COG0102	J	Ribosomal protein L13	E	E
BCAL3348a		hypothetical protein	-	-	-	NE	E
BCAL3351	pyrC	dihydroorotase	COG0418	F	Dihydroorotase	E	E
BCAL3361	purB	adenylosuccinate lyase	COG0015	F	Adenylosuccinate lyase	E	E
BCAL3366	eda	KHG/KDPG aldolase	COG0800	G	2-keto-3-deoxy-6-phosphogluconate aldolase	E	E
BCAL3367	edd	phosphogluconate dehydratase	COG0129	EG	Dihydroxyacid dehydratase/phosphogluconate dehydratase	E	E
BCAL3369		hypothetical protein	COG1981	S	Predicted membrane protein	E	E
BCAL3371	holA	DNA polymerase III subunit delta	COG1466	L	DNA polymerase III, delta subunit	E	E
BCAL3372		putative lipoprotein	COG2980	M	Rare lipoprotein B	E	E
BCAL3373	leuS	leucyl-tRNA synthetase	COG0495	J	Leucyl-tRNA synthetase	E	E
BCAL3377	omlA	putative outer membrane protein	COG2913	J	Small protein A (tmRNA-binding)	E	NE
BCAL3378	fur	ferric uptake regulator	COG0735	P	Fe2+/Zn2+ uptake regulation proteins	E	E
BCAL3389	tktA	transketolase	COG0021	G	Transketolase	E	E
BCAL3396		thiamine monophosphate kinase	COG0611	H	Thiamine monophosphate kinase	E	E
BCAL3400	pyrF	orotidine 5'-phosphate decarboxylase	COG0284	F	Orotidine-5'-phosphate decarboxylase	E	E
BCAL3413	aroE	shikimate 5-dehydrogenase	COG0169	E	Shikimate 5-dehydrogenase	E	E
BCAL3414		putative exoribonuclease II	COG0557	K	Exoribonuclease R	E	E
BCAL3420	accB	acetyl-CoA carboxylase biotin carboxyl carrier protein subunit	COG0511	I	Biotin carboxyl carrier protein	E	E
BCAL3421	accC	acetyl-CoA carboxylase biotin carboxylase subunit	COG0439	I	Biotin carboxylase	E	E
BCAL3428	nrdB	ribonucleotide-diphosphate reductase subunit beta	COG0208	F	Ribonucleotide reductase, beta subunit	E	E
BCAL3429		ribonucleotide-diphosphate reductase subunit alpha	COG0209	F	Ribonucleotide reductase, alpha subunit	E	E
BCAL3430	ampD	N-acetyl-anhydromuranmyl-L-alanine amidase	COG3023	V	Negative regulator of beta-lactamase expression	NE	E
BCAL3433	ffh	signal recognition particle protein	COG0541	U	Signal recognition particle GTPase	E	E
BCAL3436	proS	prolyl-tRNA synthetase	COG0442	J	Prolyl-tRNA synthetase	E	E
BCAL3440	obgE	GTPase ObgE	COG0536	R	Predicted GTPase	E	NE
BCAL3441	rpmA	50S ribosomal protein L27	COG0211	J	Ribosomal protein L27	E	E
BCAL3442	rplU	50S ribosomal protein L21	COG0261	J	Ribosomal protein L21	E	E
BCAL3443	ispB	octaprenyl-diphosphate synthase	COG0142	H	Geranylgeranyl pyrophosphate synthase	E	E
BCAL3448	coaE	dephospho-CoA kinase	COG0237	H	Dephospho-CoA kinase	E	E
BCAL3453	secA	preprotein translocase subunit SecA	COG0653	U	Preprotein translocase subunit SecA (ATPase, RNA helicase)	E	E
BCAL3454		hypothetical protein	-	-	-	E	E
BCAL3455	lpxC	UDP-3-O-[3-hydroxymyristoyl] N-acetylglucosamine deacetylase	COG0774	M	UDP-3-O-acyl-N-acetylglucosamine deacetylase	E	E
BCAL3457	ftsZ	cell division protein FtsZ	COG0206	D	Cell division GTPase	E	NE
BCAL3458	ftsA	cell division protein FtsA	COG0849	D	Actin-like ATPase involved in cell division	E	E
BCAL3459	ftsQ	cell division protein FtsQ	COG1589	M	Cell division septal protein	E	E
BCAL3460	ddl	D-alanine--D-alanine ligase	COG1181	M	D-alanine-D-alanine ligase and related ATP-grasp enzymes	E	E
BCAL3461	murC	UDP-N-acetylmuramate--L-alanine ligase	COG0773	M	UDP-N-acetylmuramate-alanine ligase	E	E
BCAL3462	murG	undecaprenyldiphospho-muramoylpentapeptide beta-N- acetylglucosaminyltransferase	COG0707	M	UDP-N-acetylglucosamine:LPS N-acetylglucosamine transferase	E	E
BCAL3463	ftsW	cell division protein FtsW	COG0772	D	Bacterial cell division membrane protein	E	E
BCAL3464	murD	UDP-N-acetylmuramoyl-L-alanyl-D-glutamate synthetase	COG0771	M	UDP-N-acetylmuramoylalanine-D-glutamate ligase	E	E
BCAL3465	mraY	phospho-N-acetylmuramoyl-pentapeptide- transferase	COG0472	M	UDP-N-acetylmuramyl pentapeptide phosphotransferase/UDP-N-acetylglucosamine-1-phosphate transferase	E	E
BCAL3466	murF	UDP-N-acetylmuramoylalanyl-D-glutamyl-2,6-diami nopimelate--D-alanyl-D-alanyl ligase	COG0770	M	UDP-N-acetylmuramyl pentapeptide synthase	E	E
BCAL3467	murE	UDP-N-acetylmuramoylalanyl-D-glutamate--2, 6-diaminopimelate ligase	COG0769	M	UDP-N-acetylmuramyl tripeptide synthase	E	E
BCAL3472		hypothetical protein	COG2941	H	Ubiquinone biosynthesis protein COQ7	E	E
BCAL3530	hupA	DNA-binding protein HU-alpha	COG0776	L	Bacterial nucleoid DNA-binding protein	E	E
BCAM0003		putative partition protein ParA	COG1192	D	ATPases involved in chromosome partitioning	NE	E
BCAM0004	parB	putative partitioning protein ParB	COG1475	K	Predicted transcriptional regulators	E	E
BCAM0005	repA	putative replication protein	-	-	-	NE	E
BCAM0045		putative lipoprotein	-	-	-	E	NE
BCAM0115		TetR family regulatory protein	-	-	-	NE	E
BCAM0121		putative lipoprotein	-	-	-	NE	E
BCAM0129		TetR family regulatory protein	COG1309	K	Transcriptional regulator	NE	E
BCAM0169		NmrA-like family protein	-	-	-	NE	E
BCAM0217		hypothetical protein	-	-	-	NE	E
BCAM0254		putative acyl carrier protein	-	-	-	NE	E
BCAM0271		hypothetical protein	COG4453	S	Uncharacterized protein conserved in bacteria	NE	E
BCAM0398		hypothetical protein	-	-	-	NE	E
BCAM0400	cynT	carbonic anhydrase	COG0288	P	Carbonic anhydrase	NE	E
BCAM0406		putative acetyltransferase	COG0456	R	Acetyltransferases	NE	E
BCAM0440		hypothetical protein	COG3313	R	Predicted Fe-S protein	NE	E
BCAM0442		two-component regulatory system sensor kinase	COG0642	T	Signal transduction histidine kinase	NE	E
BCAM0444		hypothetical protein	-	-	-	NE	E
BCAM0445		hypothetical protein	-	-	-	NE	E
BCAM0505		putative membrane-attached protein	-	-	-	NE	E
BCAM0507		CsbD-like protein	COG3237	S	Uncharacterized protein conserved in bacteria	NE	E
BCAM0536		hypothetical protein	-	-	-	E	E
BCAM0539		hypothetical protein	COG0607	P	Rhodanese-related sulfurtransferase	E	E
BCAM0541		putative DNA-binding protein	COG1813	K	Predicted transcription factor, homolog of eukaryotic MBF1	NE	E
BCAM0545		putative PTS transport system	COG1762	GT	Phosphotransferase system mannitol/fructose-specific IIA domain (Ntr-type)	E	NE
BCAM0545a		hypothetical protein	-	-	-	E	E
BCAM0559		TonB family protein	COG0810	M	Periplasmic protein TonB, links inner and outer membranes	NE	E
BCAM0561		transport protein	COG0848	U	Biopolymer transport protein	NE	E
BCAM0568		short chain dehydrogenase	COG1028	IQR	Dehydrogenases with different specificities (related to short-chain alcohol dehydrogenases)	NE	E
BCAM0573		hypothetical protein	-	-	-	NE	E
BCAM0588		MarR family regulatory protein	COG1846	K	Transcriptional regulators	NE	E
BCAM0591		putative hydrolase	COG1011	R	Predicted hydrolase (HAD superfamily)	NE	E
BCAM0615		TetR family regulatory protein	COG1309	K	Transcriptional regulator	NE	E
BCAM0632		putative acetyltransferase	COG0456	R	Acetyltransferases	NE	E
BCAM0653		LysR family regulatory protein	COG0583	K	Transcriptional regulator	NE	E
BCAM0654		AraC family regulatory protein	COG2207	K	AraC-type DNA-binding domain-containing proteins	NE	E
BCAM0656		3-hydroxybutyryl-CoA dehydrogenase	COG1250	I	3-hydroxyacyl-CoA dehydrogenase	NE	E
BCAM0669		hypothetical protein	COG3383	R	Uncharacterized anaerobic dehydrogenase	NE	E
BCAM0675		putative DJ-1/PfpI family protein	COG4977	K	Transcriptional regulator containing an amidase domain and an AraC-type DNA-binding HTH domain	NE	E
BCAM0705		hypothetical protein	-	-	-	NE	E
BCAM0715		two-component regulatory system sensor kinase	COG0642	T	Signal transduction histidine kinase	E	NE
BCAM0716		hypothetical protein	-	-	-	NE	E
BCAM0719		hypothetical protein	-	-	-	E	E
BCAM0735		hypothetical protein	-	-	-	NE	E
BCAM0736		hypothetical protein	-	-	-	NE	E
BCAM0746	argG	argininosuccinate synthase	COG0137	E	Argininosuccinate synthase	NE	E
BCAM0773		hypothetical protein	-	-	-	NE	E
BCAM0800		hypothetical protein	-	-	-	NE	E
BCAM0808		hypothetical protein	-	-	-	NE	E
BCAM0850		putative rubyerythrin	COG1592	C	Rubrerythrin	NE	E
BCAM0857	bceD	low molecular weight protein-tyrosine-phosphatase	COG0394	T	Protein-tyrosine-phosphatase	NE	E
BCAM0866		MarR family regulatory protein	COG1733	K	Predicted transcriptional regulators	NE	E
BCAM0880		putative methyltransferase	-	-	-	NE	E
BCAM0899		homoserine kinase	COG2334	R	Putative homoserine kinase type II (protein kinase fold)	E	E
BCAM0910		putative geranyltranstransferase	COG0142	H	Geranylgeranyl pyrophosphate synthase	E	E
BCAM0911	dxs	1-deoxy-D-xylulose-5-phosphate synthase	COG1154	HI	Deoxyxylulose-5-phosphate synthase	E	E
BCAM0913	gcp	putative DNA-binding/iron metalloprotein/AP endonuclease	COG0533	O	Metal-dependent proteases with possible chaperone activity	E	E
BCAM0917	dnaG	DNA primase	COG0358	L	DNA primase (bacterial type)	E	E
BCAM0918	sigE	RNA polymerase sigma factor RpoD	COG0568	K	DNA-directed RNA polymerase, sigma subunit (sigma70/sigma32)	E	E
BCAM0967		putative succinate dehydrogenase cytochrome b556 subunit	COG2009	C	Succinate dehydrogenase/fumarate reductase, cytochrome b subunit	NE	E
BCAM0968		putative succinate dehydrogenase hydrophobic membrane anchor protein	COG2142	C	Succinate dehydrogenase, hydrophobic anchor subunit	E	E
BCAM0969	sdhA	succinate dehydrogenase flavoprotein subunit	COG1053	C	Succinate dehydrogenase/fumarate reductase, flavoprotein subunit	E	E
BCAM0970	sdhB	succinate dehydrogenase iron-sulfur subunit	COG0479	C	Succinate dehydrogenase/fumarate reductase, Fe-S protein subunit	E	E
BCAM0972	gltA	type II citrate synthase	COG0372	C	Citrate synthase	E	E
BCAM0984	leuD	isopropylmalate isomerase small subunit	COG0066	E	3-isopropylmalate dehydratase small subunit	NE	E
BCAM0985	leuB	3-isopropylmalate dehydrogenase	COG0473	CE	Isocitrate/isopropylmalate dehydrogenase	E	NE
BCAM0986	asd	aspartate-semialdehyde dehydrogenase	COG0136	E	Aspartate-semialdehyde dehydrogenase	E	E
BCAM0990	trpF	N-(5'-phosphoribosyl)anthranilate isomerase	COG0135	E	Phosphoribosylanthranilate isomerase	E	E
BCAM0993	trpA	tryptophan synthase subunit alpha	COG0159	E	Tryptophan synthase alpha chain	E	NE
BCAM0994	accD	acetyl-CoA carboxylase subunit beta	COG0777	I	Acetyl-CoA carboxylase beta subunit	E	E
BCAM0995	folC	putative bifunctional folylpolyglutamate synthase/dihydrofolate synthase	COG0285	H	Folylpolyglutamate synthase	E	E
BCAM0998	purF	amidophosphoribosyltransferase	COG0034	F	Glutamine phosphoribosylpyrophosphate amidotransferase	NE	E
BCAM0999	metZ	O-succinylhomoserine sulfhydrylase	COG0626	E	Cystathionine beta-lyases/cystathionine gamma-synthases	NE	E
BCAM1042		putative phage membrane protein	-	-	-	NE	E
BCAM1044		hypothetical protein	-	-	-	NE	E
BCAM1047		hypothetical protein	-	-	-	E	E
BCAM1048		hypothetical protein	-	-	-	E	E
BCAM1049		hypothetical protein	-	-	-	E	E
BCAM1050		hypothetical protein	-	-	-	E	E
BCAM1052		hypothetical protein	-	-	-	E	E
BCAM1053B		hypothetical protein	-	-	-	E	NE
BCAM1053C		hypothetical protein	-	-	-	E	NE
BCAM1077		hypothetical protein	-	-	-	NE	E
BCAM1105		putative glycerol-3-phosphate dehydrogenase	COG0578	C	Glycerol-3-phosphate dehydrogenase	NE	E
BCAM1130		hypothetical protein	COG0715	P	ABC-type nitrate/sulfonate/bicarbonate transport systems, periplasmic components	NE	E
BCAM1136		hypothetical protein	-	-	-	NE	E
BCAM1139		MarR family regulatory protein	COG1846	K	Transcriptional regulators	NE	E
BCAM1141		putative isochorismatase	COG1335	Q	Amidases related to nicotinamidase	NE	E
BCAM1142		hypothetical protein	COG2309	E	Leucyl aminopeptidase (aminopeptidase T)	NE	E
BCAM1177		IclR family regulatory protein	COG1414	K	Transcriptional regulator	NE	E
BCAM1181		putative phosphate acetyltransferase	COG0280	C	Phosphotransacetylase	NE	E
BCAM1267		hydroxyproline-2-epimerase	COG3938	E	Proline racemase	NE	E
BCAM1268a		2Fe-2S ferredoxin	-	-	-	NE	E
BCAM1351		putative regulatory protein	COG1734	T	DnaK suppressor protein	NE	E
BCAM1362		putative penicillin-binding protein	COG0768	M	Cell division protein FtsI/penicillin-binding protein 2	E	E
BCAM1397A		putative squalene/phytoene synthase	COG1562	I	Phytoene/squalene synthetase	E	E
BCAM1477	aroP	aromatic amino acid transport protein	COG1113	E	Gamma-aminobutyrate permease and related permeases	E	E
BCAM1531		putative lipoprotein	-	-	-	NE	E
BCAM1591A		hypothetical protein	-	-	-	NE	E
BCAM1622		BNR/Asp-box repeat protein	COG4447	R	Uncharacterized protein related to plant photosystem II stability/assembly factor	NE	E
BCAM1642		short chain dehydrogenase	COG1028	IQR	Dehydrogenases with different specificities (related to short-chain alcohol dehydrogenases)	NE	E
BCAM1661	ecfH	RNA polymerase sigma factor	COG1595	K	DNA-directed RNA polymerase specialized sigma subunit, sigma24 homolog	NE	E
BCAM1662		hypothetical protein	-	-	-	NE	E
BCAM1663a		putative aldehyde dehydrogenas (fragment)	COG1012	C	NAD-dependent aldehyde dehydrogenases	NE	E
BCAM1677		hypothetical protein	COG3749	S	Uncharacterized protein conserved in bacteria	NE	E
BCAM1690		uracil DNA glycosylase superfamily protein	COG1573	L	Uracil-DNA glycosylase	NE	E
BCAM1734		putative cytochrome C	COG2010	C	Cytochrome c, mono- and diheme variants	NE	E
BCAM1736		hypothetical protein	-	-	-	NE	E
BCAM1745		putative magnesium-transporting ATPase	COG0474	P	Cation transport ATPase	E	E
BCAM1767	hipB	putative regulatory protein	-	-	-	E	E
BCAM1859		hypothetical protein	-	-	-	NE	E
BCAM1919		hypothetical protein	-	-	-	E	NE
BCAM1931		putative porin	COG3203	M	Outer membrane protein (porin)	E	E
BCAM1939		putative 3-alpha-(or 20-beta)-hydroxysteroid dehydrogenase	COG1028	IQR	Dehydrogenases with different specificities (related to short-chain alcohol dehydrogenases)	NE	E
BCAM1950		LysR family regulatory protein	COG0583	K	Transcriptional regulator	NE	E
BCAM1966		ArsR family regulatory protein	COG0640	K	Predicted transcriptional regulators	NE	E
BCAM2040	bcscQ	type III secretion system protein	COG1886	NU	Flagellar motor switch/type III secretory pathway protein	NE	E
BCAM2047		hypothetical protein	-	-	-	E	E
BCAM2049	bcscL	type III secretion system protein	COG1317	NU	Flagellar biosynthesis/type III secretory pathway protein	NE	E
BCAM2050	bcscK	type III secretion system protein	-	-	-	E	E
BCAM2051	bcscJ	type III secretion system protein	COG4669	U	Type III secretory pathway, lipoprotein EscJ	NE	E
BCAM2056	bcscS	type III secretion system protein	COG4794	U	Type III secretory pathway, component EscS	NE	E
BCAM2062		hypothetical protein	-	-	-	E	E
BCAM2076	lysA	diaminopimelate decarboxylase	COG0019	E	Diaminopimelate decarboxylase	E	E
BCAM2095		putative DNA-binding protein	COG1396	K	Predicted transcriptional regulators	NE	E
BCAM2116		hypothetical protein	-	-	-	NE	E
BCAM2138		hypothetical protein	-	-	-	NE	E
BCAM2161		two-component regulatory system sensor kinase	COG0642	T	Signal transduction histidine kinase	NE	E
BCAM2186		putative macrolide-specific efflux system transport protein	COG0845	M	Membrane-fusion protein	NE	E
BCAM2192		enoyl-CoA hydratase	COG1024	I	Enoyl-CoA hydratase/carnithine racemase	NE	E
BCAM2234	pchB	isochorismate-pyruvate lyase	COG1605	E	Chorismate mutase	NE	E
BCAM2299		putative cytochrome c	-	-	-	NE	E
BCAM2303		putative methylamine utilization protein	-	-	-	NE	E
BCAM2306		AraC family regulatory protein	COG4977	K	Transcriptional regulator containing an amidase domain and an AraC-type DNA-binding HTH domain	NE	E
BCAM2314		LysR family regulatory protein	COG0583	K	Transcriptional regulator	NE	E
BCAM2317		hypothetical protein	COG2113	E	ABC-type proline/glycine betaine transport systems, periplasmic components	E	E
BCAM2318		putative ferredoxin oxidoreductase	COG1018	C	Flavodoxin reductases (ferredoxin-NADPH reductases) family 1	NE	E
BCAM2324		hypothetical protein	COG1719	R	Predicted hydrocarbon binding protein (contains V4R domain)	NE	E
BCAM2328		hypothetical protein	COG0823	U	Periplasmic component of the Tol biopolymer transport system	NE	E
BCAM2333	fdhA	putative glutathione-independent formaldehyde dehydrogenase	COG1063	ER	Threonine dehydrogenase and related Zn-dependent dehydrogenases	NE	E
BCAM2359A		putative DNA-binding protein	-	-	-	NE	E
BCAM2370	hip	putative high-potential iron-sulfur protein	-	-	-	NE	E
BCAM2375		penicillin-binding protein (fragment)	COG4953	M	Membrane carboxypeptidase/penicillin-binding protein PbpC	NE	E
BCAM2379		NUDIX hydrolase	COG1051	F	ADP-ribose pyrophosphatase	NE	E
BCAM2390	soxD	putative sarcosine oxidase subunit delta	COG4311	E	Sarcosine oxidase delta subunit	NE	E
BCAM2400b		hypothetical protein	-	-	-	NE	E
BCAM2402		hypothetical protein	-	-	-	NE	E
BCAM2429a		putative lipoprotein	-	-	-	E	E
BCAM2451		two-component regulatory system sensor kinase	COG0642	T	Signal transduction histidine kinase	E	E
BCAM2507		major facilitator superfamily protein	-	-	-	E	NE
BCAM2650		trans-2-enoyl-CoA reductase	COG3007	S	Uncharacterized paraquat-inducible protein B	E	E
BCAM2673		putative lipoprotein	-	-	-	NE	E
BCAM2739		MoaA/NifB/PqqE family protein	COG0535	R	Predicted Fe-S oxidoreductases	E	E
BCAM2830		hypothetical protein	-	-	-	E	E
BCAS0001		hypothetical protein	COG5527	L	Protein involved in initiation of plasmid replication	E	E
BCAS0002		putative chromosome partitioning protein	COG1475	K	Predicted transcriptional regulators	E	E
BCAS0003		ParA protein	COG1192	D	ATPases involved in chromosome partitioning	E	E
BCAS0025	eutB	threonine dehydratase	COG1171	E	Threonine dehydratase	NE	E
BCAS0028		succinylglutamate desuccinylase/aspartoacylase family protein	COG3608	R	Predicted deacylase	NE	E
BCAS0042		putative FAD-dependent oxidoreductase	COG0665	E	Glycine/D-amino acid oxidases (deaminating)	NE	E
BCAS0048		putative prephenate dehydrogenase	COG0665	E	Glycine/D-amino acid oxidases (deaminating)	NE	E
BCAS0073		putative hydrolase	COG0596	R	Predicted hydrolases or acyltransferases (alpha/beta hydrolase superfamily)	NE	E
BCAS0082		serine peptidase, family S33	-	-	-	NE	E
BCAS0083		TetR family regulatory protein	COG1309	K	Transcriptional regulator	NE	E
BCAS0084		TetR family regulatory protein	COG1309	K	Transcriptional regulator	NE	E
BCAS0091		putative pirin family protein	COG1741	R	Pirin-related protein	NE	E
BCAS0097		putative cobalamin synthesis protein	COG0523	R	Putative GTPases (G3E family)	NE	E
BCAS0099		LacI family regulatory protein	COG1609	K	Transcriptional regulators	NE	E
BCAS0100		putative ribokinase	COG0524	G	Sugar kinases, ribokinase family	NE	E
BCAS0109		succinylglutamate desuccinylase/aspartoacylase family protein	COG3608	R	Predicted deacylase	NE	E
BCAS0110		periplasmic solute-binding protein	COG0834	ET	ABC-type amino acid transport/signal transduction systems, periplasmic component/domain	NE	E
BCAS0118		putative H-NS family DNA-binding protein	COG2916	R	DNA-binding protein H-NS	NE	E
BCAS0128		ABC transporter ATP-binding protein	COG1125	E	ABC-type proline/glycine betaine transport systems, ATPase components	NE	E
BCAS0129		putative binding-protein-dependent transport system protein	COG1174	E	ABC-type proline/glycine betaine transport systems, permease component	NE	E
BCAS0131		putative binding-protein-dependent transport system protein	COG1174	E	ABC-type proline/glycine betaine transport systems, permease component	NE	E
BCAS0137		hypothetical protein	COG0161	H	Adenosylmethionine-8-amino-7-oxononanoate aminotransferase	NE	E
BCAS0138		putative aldehyde dehydrogenase	COG1012	C	NAD-dependent aldehyde dehydrogenases	NE	E
BCAS0142		putative amino-acid transport system protein	COG4177	E	ABC-type branched-chain amino acid transport system, permease component	NE	E
BCAS0143		ABC transporter ATP-binding protein	COG0411	E	ABC-type branched-chain amino acid transport systems, ATPase component	NE	E
BCAS0144		ABC transporter ATP-binding protein	COG0410	E	ABC-type branched-chain amino acid transport systems, ATPase component	NE	E
BCAS0147		hypothetical protein	COG3391	S	Uncharacterized conserved protein	NE	E
BCAS0150		hypothetical protein	-	-	-	NE	E
BCAS0164		hypothetical protein	COG1034	C	NADH dehydrogenase/NADH:ubiquinone oxidoreductase 75 kD subunit (chain G)	NE	E
BCAS0186		putative acyl carrier protein phosphodiesterase	COG1182	I	Acyl carrier protein phosphodiesterase	NE	E
BCAS0201	afcF	AfcF	COG0277	C	FAD/FMN-containing dehydrogenases	NE	E
BCAS0203		ABC transporter protein	COG0842	V	ABC-type multidrug transport system, permease component	E	E
BCAS0204		ABC transporter ATP-binding protein	COG1131	V	ABC-type multidrug transport system, ATPase component	E	E
BCAS0206		putative methyltransferase family protein	COG2226	H	Methylase involved in ubiquinone/menaquinone biosynthesis	NE	E
BCAS0211		putative pyridoxal-dependent decarboxylase	COG0019	E	Diaminopimelate decarboxylase	NE	E
BCAS0213		hypothetical protein	-	-	-	NE	E
BCAS0214		hypothetical protein	-	-	-	NE	E
BCAS0215		hypothetical protein	-	-	-	NE	E
BCAS0217		hypothetical protein	-	-	-	NE	E
BCAS0218		hypothetical protein	-	-	-	NE	E
BCAS0219		hypothetical protein	-	-	-	NE	E
BCAS0220		putative permease	COG4591	M	ABC-type transport system, involved in lipoprotein release, permease component	NE	E
BCAS0221	afcB	ABC transporter ATP-binding protein (pseudogene)	COG1136	V	ABC-type antimicrobial peptide transport system, ATPase component	NE	E
BCAS0224	afcD	hypothetical protein	-	-	-	NE	E
BCAS0263		two-component regulatory system, response regulator protein	COG3437	KT	Response regulator containing a CheY-like receiver domain and an HD-GYP domain	NE	E
BCAS0273		urea amidolyase allophanate hydrolase subunit	COG0154	J	Asp-tRNAAsn/Glu-tRNAGln amidotransferase A subunit and related amidases	NE	E
BCAS0274		putative binding-protein-dependent transport system protein	COG0600	P	ABC-type nitrate/sulfonate/bicarbonate transport system, permease component	NE	E
BCAS0276		hypothetical protein	COG0834	ET	ABC-type amino acid transport/signal transduction systems, periplasmic component/domain	NE	E
BCAS0284		Major Facilitator Superfamily protein	COG2814	G	Arabinose efflux permease	NE	E
BCAS0286		hypothetical protein	-	-	-	NE	E
BCAS0289		putative multidrug resistance transporter protein	-	-	-	NE	E
BCAS0298		flp type pilus subunit	-	-	-	NE	E
BCAS0299	pilA	flp type pilus subunit	COG3847	U	Flp pilus assembly protein, pilin Flp	NE	E
BCAS0300		flp type pilus subunit	-	-	-	NE	E
BCAS0301		putative flp type pilus leader peptidase	COG4960	OU	Flp pilus assembly protein, protease CpaA	E	E
BCAS0302		hypothetical protein	COG0606	O	Predicted ATPase with chaperone activity	NE	E
BCAS0309		flp pilus type assembly-related protein	COG4963	U	Flp pilus assembly protein, ATPase CpaE	NE	E
BCAS0311		flp type pilus assembly protein	COG4965	U	Flp pilus assembly protein TadB	NE	E
BCAS0313		hypothetical protein	COG4313	C	Protein involved in meta-pathway of phenol degradation	NE	E
BCAS0316		short chain dehydrogenase	COG1028	IQR	Dehydrogenases with different specificities (related to short-chain alcohol dehydrogenases)	NE	E
BCAS0319		putative oxidoreductase	COG1529	C	Aerobic-type carbon monoxide dehydrogenase, large subunit CoxL/CutL homologs	NE	E
BCAS0329		putative sugar efflux transporter	-	-	-	NE	E
BCAS0340		ABC transporter ATP-binding protein	COG1116	P	ABC-type nitrate/sulfonate/bicarbonate transport system, ATPase component	NE	E
BCAS0341		putative binding-protein-dependent transport system protein	COG0600	P	ABC-type nitrate/sulfonate/bicarbonate transport system, permease component	NE	E
BCAS0342		hypothetical protein	COG0715	P	ABC-type nitrate/sulfonate/bicarbonate transport systems, periplasmic components	NE	E
BCAS0343		Major Facilitator Superfamily protein	COG2814	G	Arabinose efflux permease	NE	E
BCAS0345		putative acyl-CoA dehydrogenase protein	COG1960	I	Acyl-CoA dehydrogenases	NE	E
BCAS0346		putative dehydrogenase	COG1960	I	Acyl-CoA dehydrogenases	NE	E
BCAS0355	xylA	xylose isomerase	COG2115	G	Xylose isomerase	NE	E
BCAS0356	xylF	D-xylose-binding periplasmic protein precursor	COG4213	G	ABC-type xylose transport system, periplasmic component	NE	E
BCAS0366		putative shikimate dehydrogenase	COG0169	E	Shikimate 5-dehydrogenase	NE	E
BCAS0371		hypothetical protein	COG3970	R	Fumarylacetoacetate (FAA) hydrolase family protein	NE	E
BCAS0384		putative dehydrogenase	COG0111	HE	Phosphoglycerate dehydrogenase and related dehydrogenases	NE	E
BCAS0385		putative GNAT family acetyltransferase	COG3153	R	Predicted acetyltransferase	NE	E
BCAS0394		hypothetical protein	COG3450	R	Predicted enzyme of the cupin superfamily	NE	E
BCAS0403		hypothetical protein	-	-	-	NE	E
BCAS0412		hypothetical protein	-	-	-	NE	E
BCAS0418		putative luciferase-like monooxygenase	COG2141	C	Coenzyme F420-dependent N5,N10-methylene tetrahydromethanopterin reductase and related flavin-dependent oxidoreductases	NE	E
BCAS0429		hypothetical protein	-	-	-	E	NE
BCAS0440		ABC transporter ATP-binding protein	COG1129	G	ABC-type sugar transport system, ATPase component	NE	E
BCAS0442		putative binding-protein-dependent transport system protein	COG4160	E	ABC-type arginine/histidine transport system, permease component	NE	E
BCAS0443		putative binding-protein-dependent transport system protein	COG4215	E	ABC-type arginine transport system, permease component	NE	E
BCAS0445		putative monooxygenase	COG2141	C	Coenzyme F420-dependent N5,N10-methylene tetrahydromethanopterin reductase and related flavin-dependent oxidoreductases	NE	E
BCAS0447		putative GNAT family acetyltransferase	-	-	-	NE	E
BCAS0461		putative lipoprotein	COG3868	S	Uncharacterized conserved protein	NE	E
BCAS0462		putative alpha-galactosidase	COG3345	G	Alpha-galactosidase	NE	E
BCAS0463		hypothetical protein	-	-	-	NE	E
BCAS0464		putative tagose-1,6-bisphosphate aldolase	COG4573	G	Predicted tagatose 6-phosphate kinase	NE	E
BCAS0465		putative tagatose-6-phosphate ketose/aldose isomerase	COG2222	M	Predicted phosphosugar isomerases	NE	E
BCAS0466		putative N-acetylglucosamine kinase	COG2971	G	Predicted N-acetylglucosamine kinase	NE	E
BCAS0467		DeoR family regulatory protein	COG1349	KG	Transcriptional regulators of sugar metabolism	E	E
BCAS0471		outer membrane efflux protein	COG1538	MU	Outer membrane protein	NE	E
BCAS0472		putative multidrug resistance transporter protein	COG2814	G	Arabinose efflux permease	NE	E
BCAS0479		hypothetical protein	-	-	-	NE	E
BCAS0482		hypothetical protein	-	-	-	NE	E
BCAS0483		hypothetical protein	-	-	-	NE	E
BCAS0484		putative mandelate racemase	COG4948	MR	L-alanine-DL-glutamate epimerase and related enzymes of enolase superfamily	NE	E
BCAS0486		putative glycosyl hydrolase	COG3387	G	Glucoamylase and related glycosyl hydrolases	NE	E
BCAS0488		putative cytochrome c oxidase polypeptide II precursor	COG1622	C	Heme/copper-type cytochrome/quinol oxidases, subunit 2	NE	E
BCAS0497	catA2	catechol 1,2-dioxygenase 2	COG3485	Q	Protocatechuate 3,4-dioxygenase beta subunit	NE	E
BCAS0533	BcepMu22	putative soluble lytic murein transglycosylase	COG0741	M	Soluble lytic murein transglycosylase and related regulatory proteins (some contain LysM/invasin domains)	NE	E
BCAS0543	BcepMu12	putative phage transcriptional regulator	COG1414	K	Transcriptional regulator	NE	E
BCAS0548	BcepMu7	hypothetical protein	-	-	-	E	NE
BCAS0558A		LysR family regulatory protein	COG0583	K	Transcriptional regulator	NE	E
BCAS0566		hypothetical protein	COG4317	S	Uncharacterized protein conserved in bacteria	E	E
BCAS0566B		conserved hypothetical protein (fragment)	-	-	-	NE	E
BCAS0568		hypothetical protein	COG3619	S	Predicted membrane protein	NE	E
BCAS0569		hypothetical protein	COG4317	S	Uncharacterized protein conserved in bacteria	NE	E
BCAS0570		putative alpha/beta hydrolase fold protein	COG0596	R	Predicted hydrolases or acyltransferases (alpha/beta hydrolase superfamily)	NE	E
BCAS0572		hypothetical protein	-	-	-	E	E
BCAS0574		amino acid ABC transporter ATP-binding protein	COG1126	E	ABC-type polar amino acid transport system, ATPase component	NE	E
BCAS0576		putative binding-protein-dependent transport system protein	COG0765	E	ABC-type amino acid transport system, permease component	NE	E
BCAS0578	ansP	L-asparagine permease	COG1113	E	Gamma-aminobutyrate permease and related permeases	NE	E
BCAS0581		putative transcriptional regulatory protein	COG2002	K	Regulators of stationary/sporulation gene expression	NE	E
BCAS0585		two-component regulatory system, sensor kinase protein	COG0642	T	Signal transduction histidine kinase	E	E
BCAS0586		two-component regulatory system, response regulator protein	COG0745	TK	Response regulators consisting of a CheY-like receiver domain and a winged-helix DNA-binding domain	NE	E
BCAS0587		2Fe-2S ferredoxin (pseudogene)	-	-	-	NE	E
BCAS0587a		halogenase PrnC (fragment)	-	-	-	NE	E
BCAS0594		putative ribokinase	COG0524	G	Sugar kinases, ribokinase family	NE	E
BCAS0604		hypothetical protein	COG5500	S	Predicted integral membrane protein	NE	E
BCAS0605		NmrA-like family protein	COG0702	MG	Predicted nucleoside-diphosphate-sugar epimerases	NE	E
BCAS0620		two-component regulatory system, response regulator protein	COG0745	TK	Response regulators consisting of a CheY-like receiver domain and a winged-helix DNA-binding domain	NE	E
BCAS0635		putative manganese-containing catalase	COG3546	P	Mn-containing catalase	NE	E
BCAS0662		hypothetical protein	-	-	-	E	E
BCAS0675		hypothetical protein	-	-	-	E	E
BCAS0688		TetR family regulatory protein	COG1309	K	Transcriptional regulator	NE	E
BCAS0703		putative short-chain dehydrogenase	COG0300	R	Short-chain dehydrogenases of various substrate specificities	NE	E
BCAS0738		putative short-chain dehydrogenase family protein	COG1028	IQR	Dehydrogenases with different specificities (related to short-chain alcohol dehydrogenases)	NE	E
BCAS0753		hypothetical protein	-	-	-	NE	E
BCAS0762		hypothetical protein	-	-	-	NE	E
BCAS0768		AraC family regulatory protein	COG2207	K	AraC-type DNA-binding domain-containing proteins	NE	E
pBCA001		putative partition protein	COG1192	D	ATPases involved in chromosome partitioning	E	E
pBCA002		putative partitioning protein	COG1475	K	Predicted transcriptional regulators	E	E
pBCA003		hypothetical protein	-	-	-	NE	E
pBCA010		hypothetical protein	-	-	-	E	E
pBCA011		putative adhesin (pseudogene)	-	-	-	NE	E
pBCA013		hypothetical protein	-	-	-	NE	E
pBCA014		hypothetical protein	-	-	-	E	E
pBCA015		hypothetical protein	-	-	-	NE	E
pBCA022		hypothetical protein	COG4422	S	Bacteriophage protein gp37	NE	E
pBCA024		hypothetical protein	-	-	-	NE	E
pBCA025	traF	putative TraF conjugative transfer protein	COG0526	OC	Thiol-disulfide isomerase and thioredoxins	NE	E
pBCA033		putative peptidase protein	COG4959	OU	Type IV secretory pathway, protease TraF	NE	E
pBCA035		GntR family regulatory protein	COG2186	K	Transcriptional regulators	NE	E
pBCA036		hypothetical protein	COG1502	I	Phosphatidylserine/phosphatidylglycerophosphate/cardiolipin synthases and related enzymes	NE	E
pBCA037		hypothetical protein	-	-	-	NE	E
pBCA037a		hypothetical protein	-	-	-	NE	E
pBCA038		hypothetical protein	-	-	-	NE	E
pBCA040		hypothetical protein	-	-	-	E	E
pBCA045		hypothetical protein	-	-	-	NE	E
pBCA046	traE	putative TraE conjugative transfer protein	-	-	-	NE	E
pBCA048		hypothetical protein	-	-	-	NE	E
pBCA048a		hypothetical protein	-	-	-	NE	E
pBCA049		putative transglycosylase protein	COG0741	M	Soluble lytic murein transglycosylase and related regulatory proteins (some contain LysM/invasin domains)	NE	E
pBCA058		thiol:disulfide interchange protein DsbD precursor (fragment)	COG4232	OC	Thiol:disulfide interchange protein	NE	E
pBCA076		hypothetical protein	-	-	-	NE	E
pBCA077		hypothetical protein	-	-	-	E	E
pBCA089		hypothetical protein	-	-	-	NE	E
pBCA089a		resolvase (fragment)	-	-	-	NE	E
pBCA091		hypothetical protein	-	-	-	NE	E
pBCA094		hypothetical protein	COG4456	S	Virulence-associated protein and related proteins	NE	E
*This list of genes are inclusive of essential genes identified in input pool

## Sheet: General and Condition Specific 
Supplementary Data Table 5
99 general essential genes required for in vitro growth								439 M9 minimal-specific condtionally essential genes
Analysis criteria: Essential genes identified both LB and M9 minimal medium, but not in the initial input pool								Analysis criteria: Essential genes identified in only M9 minimal medium
Gene Locus	Gene Name	Gene Description	COG ID	COG CLASS	COG Description	B. cenocepacia essential genes by in silico prediction (Juhas et. al 2012)		Gene Locus	Gene Name	Gene Description	COG ID	COG CLASS	COG Description
BCAL0024	gidA	tRNA uridine 5-carboxymethylaminomethyl modification enzyme GidA	COG0445	D	NAD/FAD-utilizing enzyme apparently involved in cell division	Essential		BCAL0009	phhB	pterin-4-alpha-carbinolamine dehydratase	COG2154	H	Pterin-4a-carbinolamine dehydratase
BCAL0145	ahcY	S-adenosyl-L-homocysteine hydrolase	COG0499	H	S-adenosylhomocysteine hydrolase	Essential		BCAL0010	phhA	phenylalanine 4-monooxygenase	COG3186	E	Phenylalanine-4-hydroxylase
BCAL0243		30S ribosomal protein S17	COG0186	J	Ribosomal protein S17	Essential		BCAL0011		AnsC family regulatory protein	COG1522	K	Transcriptional regulators
BCAL0261		50S ribosomal protein L17	COG0203	J	Ribosomal protein L17	Essential		BCAL0026		chromosome partitioning protein ParA	COG1192	D	ATPases involved in chromosome partitioning
BCAL0263	dsbD	thiol:disulfide interchange protein DsbD	COG4232	OC	Thiol:disulfide interchange protein	Non essential		BCAL0147	metF	5,10-methylenetetrahydrofolate reductase	COG0685	E	5,10-methylenetetrahydrofolate reductase
BCAL0267		putative cytochrome c biogenesis protein	COG1333	O	ResB protein required for cytochrome c biosynthesis	Non essential		BCAL0204	pyrE	orotate phosphoribosyltransferase	COG0461	F	Orotate phosphoribosyltransferase
BCAL0280	aroB	3-dehydroquinate synthase	COG0337	E	3-dehydroquinate synthetase	Essential		BCAL0273	cyaY	frataxin-like protein	COG1965	P	Protein implicated in iron transport, frataxin homolog
BCAL0394	ung	uracil-DNA glycosylase	COG0692	L	Uracil DNA glycosylase	Non essential		BCAL0279	aroK	shikimate kinase	COG0703	E	Shikimate kinase
BCAL0428	trmE	tRNA modification GTPase TrmE	COG0486	R	Predicted GTPase	Essential		BCAL0289	glt1	glutamate synthase large subunit	COG0069	E	Glutamate synthase domain 2
BCAL0473		putative putative transcriptional regulator	COG0603	R	Predicted PP-loop superfamily ATPase	Non essential		BCAL0290	gltD	glutamate synthase subunit beta	COG0493	ER	NADPH-dependent glutamate synthase beta chain and related oxidoreductases
BCAL0474		hypothetical protein	COG0602	O	Organic radical activating enzymes	Non essential		BCAL0297	thiO	putative thiamine biosynthesis oxidoreductase ThiO	COG0665	E	Glycine/D-amino acid oxidases (deaminating)
BCAL0475		putative 6-pyruvoyl tetrahydropterin synthase	COG0720	H	6-pyruvoyl-tetrahydropterin synthase	Non essential		BCAL0298	thiS	sulfur carrier protein ThiS	COG2104	H	Sulfur transfer protein involved in thiamine biosynthesis
BCAL0616		hypothetical protein	COG1565	S	Uncharacterized conserved protein	Non essential		BCAL0300	thiE	thiamine-phosphate pyrophosphorylase	COG0352	H	Thiamine monophosphate synthase
BCAL0734		sugar transport PTS system IIa component	COG2893	G	Phosphotransferase system, mannose/fructose-specific component IIA	Non essential		BCAL0305		hypothetical protein	COG2854	Q	ABC-type transport system involved in resistance to organic solvents, auxiliary component
BCAL0747		putative methyltransferase	COG2226	H	Methylase involved in ubiquinone/menaquinone biosynthesis	Non essential		BCAL0306		hypothetical protein	COG3113	R	Predicted NTP binding protein (contains STAS domain)
BCAL0868	queF	7-cyano-7-deazaguanine reductase	COG2904	S	Uncharacterized protein conserved in bacteria	Non essential		BCAL0311	hisG	ATP phosphoribosyltransferase catalytic subunit	COG0040	E	ATP phosphoribosyltransferase
BCAL0902		D,D-heptose 1,7-bisphosphate phosphatase	COG0241	E	Histidinol phosphatase and related phosphatases	Non essential		BCAL0312	hisD	histidinol dehydrogenase	COG0141	E	Histidinol dehydrogenase
BCAL1035	otsB	putative trehalose-phosphatase	COG1877	G	Trehalose-6-phosphatase	Non essential		BCAL0314	hisB	imidazoleglycerol-phosphate dehydratase	COG0131	E	Imidazoleglycerol-phosphate dehydratase
BCAL1060		putative arginine N-succinyltransferase subunit alpha	COG3138	E	Arginine/ornithine N-succinyltransferase beta subunit	Non essential		BCAL0318	hisF	imidazole glycerol phosphate synthase subunit HisF	COG0107	E	Imidazoleglycerol-phosphate synthase
BCAL1096		putative exodeoxyribonuclease V gamma chain	COG1330	L	Exonuclease V gamma subunit	Non essential		BCAL0319	hisI	phosphoribosyl-AMP cyclohydrolase	COG0139	E	Phosphoribosyl-AMP cyclohydrolase
BCAL1097		putative exodeoxyribonuclease V beta chain	COG1074	L	ATP-dependent exoDNAse (exonuclease V) beta subunit (contains helicase and exonuclease domains)	Non essential		BCAL0320	hisE	phosphoribosyl-ATP pyrophosphatase	COG0140	E	Phosphoribosyl-ATP pyrophosphohydrolase
BCAL1098		putative exodeoxyribonuclease V alpha chain	COG0507	L	ATP-dependent exoDNAse (exonuclease V), alpha subunit - helicase superfamily I member	Non essential		BCAL0323	tatA	twin arginine translocase protein A	COG1826	U	Sec-independent protein secretion pathway components
BCAL1255	rnhA	ribonuclease HI	COG0328	L	Ribonuclease HI	Essential		BCAL0324	tatB	sec-independent translocase	COG1826	U	Sec-independent protein secretion pathway components
BCAL1273	pstB	phosphate transporter ATP-binding protein	COG1117	P	ABC-type phosphate transport system, ATPase component	Non essential		BCAL0325	tatC	Sec-independent protein translocase protein TatC	COG0805	U	Sec-independent protein secretion pathway component TatC
BCAL1370	fecR	iron uptake regulatory protein FecR	COG3712	PT	Fe2+-dicitrate sensor, membrane component	Non essential		BCAL0373	hemK	protein methyltransferase HemK	COG2890	J	Methylase of polypeptide chain release factors
BCAL1467	aroC	chorismate synthase	COG0082	E	Chorismate synthase	Essential		BCAL0396	trpC	indole-3-glycerol-phosphate synthase	COG0134	E	Indole-3-glycerol phosphate synthase
BCAL1504		RNA pseudouridylate synthase family protein	COG1187	J	16S rRNA uridine-516 pseudouridylate synthase and related pseudouridylate synthases	Essential		BCAL0397	trpD	anthranilate phosphoribosyltransferase	COG0547	E	Anthranilate phosphoribosyltransferase
BCAL1611		dihydroorotate dehydrogenase 2	COG0167	F	Dihydroorotate dehydrogenase	Essential		BCAL0401		ribulose-phosphate 3-epimerase	COG0036	G	Pentose-5-phosphate-3-epimerase
BCAL1651		LexA repressor	COG1974	KT	SOS-response transcriptional repressors (RecA-mediated autopeptidases)	Essential		BCAL0403		putative outer membrane-bound lytic murein transglycosylase	COG2821	M	Membrane-bound lytic murein transglycosylase
BCAL1674		periplasmic multidrug efflux lipoprotein	COG0845	M	Membrane-fusion protein	Non essential		BCAL0470		hypothetical protein	-	-	-
BCAL1675		multidrug efflux protein	COG0841	V	Cation/multidrug efflux pump	Non essential		BCAL0471		two-component regulatory system, sensor kinase protein	COG5000	T	Signal transduction histidine kinase involved in nitrogen fixation and metabolism regulation
BCAL1707		cobalamin biosynthesis protein CbiG	-	-	-	Non essential		BCAL0478	rodA	rod shape-determining protein	COG0772	D	Bacterial cell division membrane protein
BCAL1736		hypothetical protein	-	-	-	Non essential		BCAL0479	mrdA	penicillin-binding protein	COG0768	M	Cell division protein FtsI/penicillin-binding protein 2
BCAL1871		kup system potassium uptake protein	COG3158	P	K+ transporter	Non essential		BCAL0480		putative rod shape-determining protein	COG2891	M	Cell shape-determining protein
BCAL1879		Hfq	COG1923	R	Uncharacterized host factor I protein	Non essential		BCAL0481		rod shape-determining protein MreC	COG1792	M	Cell shape-determining protein
BCAL1926	hom	homoserine dehydrogenase	COG0460	E	Homoserine dehydrogenase	Essential		BCAL0482	mreB	rod shape-determining protein MreB	COG1077	D	Actin-like ATPase involved in cell morphogenesis
BCAL1987	purL	phosphoribosylformylglycinamidine synthase	COG0046	F	Phosphoribosylformylglycinamidine (FGAM) synthase, synthetase domain	Non essential		BCAL0493	metX	homoserine O-acetyltransferase	COG2021	E	Homoserine acetyltransferase
BCAL1994	lon	ATP-dependent protease La	COG0466	O	ATP-dependent Lon protease, bacterial type	Essential		BCAL0496	argB	acetylglutamate kinase	COG0548	E	Acetylglutamate kinase
BCAL2045		putative deaminase	COG0590	FJ	Cytosine/adenosine deaminases	Non essential		BCAL0502		DksA/TraR C4-type zinc finger family protein	COG1734	T	DnaK suppressor protein
BCAL2103	dapE	succinyl-diaminopimelate desuccinylase	COG0624	E	Acetylornithine deacetylase/Succinyl-diaminopimelate desuccinylase and related deacylases	Essential		BCAL0505	xerC	site-specific tyrosine recombinase XerC	COG4973	L	Site-specific recombinase XerC
BCAL2157	suhB	SuhB	COG0483	G	Archaeal fructose-1,6-bisphosphatase and related enzymes of inositol monophosphatase family	Essential		BCAL0507	dapF	diaminopimelate epimerase	COG0253	E	Diaminopimelate epimerase
BCAL2167		dihydrodipicolinate synthase	COG0329	EM	Dihydrodipicolinate synthase/N-acetylneuraminate lyase	Essential		BCAL0554		5-formyltetrahydrofolate cyclo-ligase family protein	COG0212	H	5-formyltetrahydrofolate cyclo-ligase
BCAL2179		phosphopyruvate hydratase	COG0148	G	Enolase	Essential		BCAL0599		putative aminotransferase	COG0161	H	Adenosylmethionine-8-amino-7-oxononanoate aminotransferase
BCAL2343	nuoB	NADH dehydrogenase subunit B	COG0377	C	NADH:ubiquinone oxidoreductase 20 kD subunit and related Fe-S oxidoreductases	Essential		BCAL0664	bioB	biotin synthase	COG0502	H	Biotin synthase and related enzymes
BCAL2345	secG	preprotein translocase subunit SecG	COG1314	U	Preprotein translocase subunit SecG	Non essential		BCAL0665	bioD	dithiobiotin synthetase	COG0132	H	Dethiobiotin synthetase
BCAL2349	rpsO	30S ribosomal protein S15	COG0184	J	Ribosomal protein S15P/S13E	Non essential		BCAL0666	bioF	8-amino-7-oxononanoate synthase	COG0156	H	7-keto-8-aminopelargonate synthetase and related enzymes
BCAL2357	ilvC	ketol-acid reductoisomerase	COG0059	EH	Ketol-acid reductoisomerase	Essential		BCAL0667	bioA	adenosylmethionine--8-amino-7-oxononanoate transaminase	COG0161	H	Adenosylmethionine-8-amino-7-oxononanoate aminotransferase
BCAL2362		hypothetical protein	-	-	-	Non essential		BCAL0677	dsbA	thiol:disulfide interchange protein	COG1651	O	Protein-disulfide isomerase
BCAL2390		coproporphyrinogen III oxidase	COG0408	H	Coproporphyrinogen III oxidase	Essential		BCAL0678		hypothetical protein	COG3087	D	Cell division protein
BCAL2454		DNA topoisomerase IV subunit A	COG0188	L	Type IIA topoisomerase (DNA gyrase/topo II, topoisomerase IV), A subunit	Essential		BCAL0737		putative molybdopterin biosynthesis protein	COG0476	H	Dinucleotide-utilizing enzymes involved in molybdopterin and thiamine biosynthesis family 2
BCAL2455		DNA topoisomerase IV subunit B	COG0187	L	Type IIA topoisomerase (DNA gyrase/topo II, topoisomerase IV), B subunit	Essential		BCAL0738		C-terminal processing protease-3	COG0793	M	Periplasmic protease
BCAL2765	rpsT	30S ribosomal protein S20	COG0268	J	Ribosomal protein S20	Non essential		BCAL0739	gpmA	phosphoglyceromutase	COG0588	G	Phosphoglycerate mutase 1
BCAL2776		putative hydrolase	COG0802	R	Predicted ATPase or kinase	Non essential		BCAL0759		protoheme IX farnesyltransferase	COG0109	O	Polyprenyltransferase (cytochrome oxidase assembly factor)
BCAL2836		phosphoribosylaminoimidazole carboxylase ATPase subunit	COG0026	F	Phosphoribosylaminoimidazole carboxylase (NCAIR synthetase)	Essential		BCAL0769		hypothetical protein	-	-	-
BCAL2837		phosphoribosylaminoimidazole carboxylase catalytic subunit	COG0041	F	Phosphoribosylcarboxyaminoimidazole (NCAIR) mutase	Non essential		BCAL0799		50S ribosomal protein L25/general stress protein Ctc	COG1825	J	Ribosomal protein L25 (general stress protein Ctc)
BCAL2921		ribosome-associated GTPase	COG1162	R	Predicted GTPases	Essential		BCAL0808		hypothetical protein	COG1660	R	Predicted P-loop-containing kinase
BCAL2946		putative UDP-glucose dehydrogenase	COG1004	M	Predicted UDP-glucose 6-dehydrogenase	Non essential		BCAL0824		hypothetical protein	COG0628	R	Predicted permease
BCAL2952		3-phosphoshikimate 1-carboxyvinyltransferase	COG0128	E	5-enolpyruvylshikimate-3-phosphate synthase	Essential		BCAL0837		hypothetical protein	-	-	-
BCAL2958		putative ompA family protein	COG2885	M	Outer membrane protein and related peptidoglycan-associated (lipo)proteins	Essential		BCAL0862		MarR family regulatory protein	COG1846	K	Transcriptional regulators
BCAL3011	rpoZ	DNA-directed RNA polymerase subunit omega	COG1758	K	DNA-directed RNA polymerase, subunit K/omega	Non essential		BCAL0869	ilvA	threonine dehydratase	COG1171	E	Threonine dehydratase
BCAL3025		cell division topological specificity factor MinE	COG0851	D	Septum formation topological specificity factor	Non essential		BCAL0870		putative oxidoreductase	COG0247	C	Fe-S oxidoreductase
BCAL3197		serine hydroxymethyltransferase	COG0112	E	Glycine/serine hydroxymethyltransferase	Essential		BCAL0875		hypothetical protein	COG3165	S	Uncharacterized protein conserved in bacteria
BCAL3262		DnaA regulatory inactivator Hda	COG0593	L	ATPase involved in DNA replication initiation	Non essential		BCAL0878		hypothetical protein	COG2331	S	Uncharacterized protein conserved in bacteria
BCAL3336		bifunctional phosphoribosylaminoimidazolecarboxamide formyltransferase/IMP cyclohydrolase	COG0138	F	AICAR transformylase/IMP cyclohydrolase PurH (only IMP cyclohydrolase domain in Aful)	Essential		BCAL0892		putative nucleotidyl transferase	COG1208	MJ	Nucleoside-diphosphate-sugar pyrophosphorylase involved in lipopolysaccharide biosynthesis/translation initiation factor 2B, gamma/epsilon subunits (eIF-2Bgamma/eIF-2Bepsilon)
BCAL3337		Holliday junction resolvase	COG0817	L	Holliday junction resolvasome, endonuclease subunit	Essential		BCAL0901		putative acyltransferase	COG0204	I	1-acyl-sn-glycerol-3-phosphate acyltransferase
BCAL3338	ruvA	Holliday junction DNA helicase RuvA	COG0632	L	Holliday junction resolvasome, DNA-binding subunit	Essential		BCAL0906	lnt	apolipoprotein N-acyltransferase	COG0815	M	Apolipoprotein N-acyltransferase
BCAL3339		Holliday junction DNA helicase RuvB	COG2255	L	Holliday junction resolvasome, helicase subunit	Essential		BCAL0907		putative cation transporter efflux protein	COG4535	P	Putative Mg2+ and Co2+ transporter CorC
BCAL3378		ferric uptake regulator	COG0735	P	Fe2+/Zn2+ uptake regulation proteins	Non essential		BCAL0938a		hypothetical protein	COG3813	S	Uncharacterized protein conserved in bacteria
BCAL3389		transketolase	COG0021	G	Transketolase	Essential		BCAL0960		O-antigen polymerase family protein	-	-	-
BCAM0003		putative partition protein ParA	COG1192	D	ATPases involved in chromosome partitioning	Non essential		BCAL1078		hypothetical protein	COG1414	K	Transcriptional regulator
BCAM0004		putative partitioning protein ParB	COG1475	K	Predicted transcriptional regulators	Non essential		BCAL1103		putative OsmB-like lipoprotein	-	-	-
BCAM0539		hypothetical protein	COG0607	P	Rhodanese-related sulfurtransferase	Non essential		BCAL1104	thiC	thiamine biosynthesis protein ThiC	COG0422	H	Thiamine biosynthesis protein ThiC
BCAM0899		homoserine kinase	COG2334	R	Putative homoserine kinase type II (protein kinase fold)	Non essential		BCAL1157		putative monooxygenase	COG0654	HC	2-polyprenyl-6-methoxyphenol hydroxylase and related FAD-dependent oxidoreductases
BCAM0910		putative geranyltranstransferase	COG0142	H	Geranylgeranyl pyrophosphate synthase	Non essential		BCAL1160		glyoxalase/bleomycin resistance protein/dioxygenase superfamily protein	COG0346	E	Lactoylglutathione lyase and related lyases
BCAM0970		succinate dehydrogenase iron-sulfur subunit	COG0479	C	Succinate dehydrogenase/fumarate reductase, Fe-S protein subunit	Non essential		BCAL1224		allantoate amidohydrolase	COG0624	E	Acetylornithine deacetylase/Succinyl-diaminopimelate desuccinylase and related deacylases
BCAM0972	gltA	type II citrate synthase	COG0372	C	Citrate synthase	Non essential		BCAL1260	carA	carbamoyl phosphate synthase small subunit	COG0505	EF	Carbamoylphosphate synthase small subunit
BCAM1048		hypothetical protein	-	-	-	Non essential		BCAL1262	carB	carbamoyl phosphate synthase large subunit	COG0458	EF	Carbamoylphosphate synthase large subunit (split gene in MJ)
BCAM1050		hypothetical protein	-	-	-	Non essential		BCAL1299		hypothetical protein	-	-	-
BCAM1362		putative penicillin-binding protein	COG0768	M	Cell division protein FtsI/penicillin-binding protein 2	Non essential		BCAL1324		hypothetical protein	-	-	-
BCAM1397A		putative squalene/phytoene synthase	COG1562	I	Phytoene/squalene synthetase	Non essential		BCAL1338		hypothetical protein	COG2267	I	Lysophospholipase
BCAM1477	aroP	aromatic amino acid transport protein	COG1113	E	Gamma-aminobutyrate permease and related permeases	Non essential		BCAL1340	tftE	putative maleylacetate reductase	COG1454	C	Alcohol dehydrogenase, class IV
BCAM1591A		hypothetical protein	-	-	-	Non essential		BCAL1342		putative hydroxyquinol 1,2-dioxygenase	COG3485	Q	Protocatechuate 3,4-dioxygenase beta subunit
BCAM1745		putative magnesium-transporting ATPase	COG0474	P	Cation transport ATPase	Non essential		BCAL1348		FecCD-family membrane transporter protein	COG0609	P	ABC-type Fe3+-siderophore transport system, permease component
BCAM1767		putative regulatory protein	-	-	-	Non essential		BCAL1352		hypothetical protein	-	-	-
BCAM2076		diaminopimelate decarboxylase	COG0019	E	Diaminopimelate decarboxylase	Essential		BCAL1376		LysR family regulatory protein	COG0583	K	Transcriptional regulator
BCAM2739		MoaA/NifB/PqqE family protein	COG0535	R	Predicted Fe-S oxidoreductases	Non essential		BCAL1379		hypothetical protein	-	-	-
BCAM2830		hypothetical protein	-	-	-	Non essential		BCAL1403A		hypothetical protein	COG4317	S	Uncharacterized protein conserved in bacteria
BCAS0084		TetR family regulatory protein	COG1309	K	Transcriptional regulator	Non essential		BCAL1405		hypothetical protein	-	-	-
BCAS0097		putative cobalamin synthesis protein	COG0523	R	Putative GTPases (G3E family)	Non essential		BCAL1422		branched-chain amino acid transport system family protein	COG4177	E	ABC-type branched-chain amino acid transport system, permease component
BCAS0206		putative methyltransferase family protein	COG2226	H	Methylase involved in ubiquinone/menaquinone biosynthesis	Non essential		BCAL1433		putative sugar transport system permease	COG1172	G	Ribose/xylose/arabinose/galactoside ABC-type transport systems, permease components
BCAS0301		putative flp type pilus leader peptidase	COG4960	OU	Flp pilus assembly protein, protease CpaA	Non essential		BCAL1437		putative oxidoreductase	COG0673	R	Predicted dehydrogenases and related proteins
BCAS0483		hypothetical protein	-	-	-	Non essential		BCAL1633		hypothetical protein (fragment)	-	-	-
BCAS0548		hypothetical protein	-	-	-	Non essential		BCAL1682		putative methyltransferase	COG3963	I	Phospholipid N-methyltransferase
BCAS0566		hypothetical protein	COG4317	S	Uncharacterized protein conserved in bacteria	Non essential		BCAL1687		hypothetical protein	-	-	-
BCAS0566B		conserved hypothetical protein (fragment)	-	-	-	Non essential		BCAL1698	orbK	ornibactin biosynthesis protein	-	-	-
BCAS0569		hypothetical protein	COG4317	S	Uncharacterized protein conserved in bacteria	Non essential		BCAL1708	cobA	uroporphyrin-III C-methyltransferase	COG0007	H	Uroporphyrinogen-III methylase
BCAS0585		two-component regulatory system, sensor kinase protein	COG0642	T	Signal transduction histidine kinase	Non essential		BCAL1719		putative citrate transporter	COG2851	C	H+/citrate symporter
pBCA014		hypothetical protein	-	-	-	Non essential		BCAL1723	cobJ	precorrin-3b C17-methyltransferase	COG1010	H	Precorrin-3B methylase
pBCA077		hypothetical protein	-	-	-	Non essential		BCAL1725	cobH	precorrin-8X methylmutase	COG2082	H	Precorrin isomerase
								BCAL1761		MarR family regulatory protein	COG1846	K	Transcriptional regulators
								BCAL1780		putative binding-protein component of ABC transporter	COG4239	R	ABC-type uncharacterized transport system, permease component
								BCAL1786		putative lipoprotein	-	-	-
								BCAL1787		putative iron-uptake protein	COG0848	U	Biopolymer transport protein
								BCAL1794		hypothetical protein	COG4890	S	Predicted outer membrane lipoprotein
								BCAL1803	tkrA	2-ketogluconate reductase	COG1052	CHR	Lactate dehydrogenase and related dehydrogenases
								BCAL1825		hypothetical protein	COG3313	R	Predicted Fe-S protein
								BCAL1843		ABC transporter ATP-binding protein	COG0488	R	ATPase components of ABC transporters with duplicated ATPase domains
								BCAL1852		putative phosphoserine phosphatase	COG0560	E	Phosphoserine phosphatase
								BCAL1865		ribosomal large subunit pseudouridine synthase D	COG0564	J	Pseudouridylate synthases, 23S RNA-specific
								BCAL1866		putative lipoprotein	COG4105	R	DNA uptake lipoprotein
								BCAL1869		hypothetical protein	-	-	-
								BCAL1874	hisZ	ATP phosphoribosyltransferase regulatory subunit	COG3705	E	ATP phosphoribosyltransferase involved in histidine biosynthesis
								BCAL1876	hflC	protein HflC	COG0330	O	Membrane protease subunits, stomatin/prohibitin homologs
								BCAL1881		putative lipoprotein	COG1520	S	FOG: WD40-like repeat
								BCAL1893		family M23 peptidase	COG0739	M	Membrane proteins related to metalloendopeptidases
								BCAL1900A		hypothetical protein	-	-	-
								BCAL1942	rplI	50S ribosomal protein L9	COG0359	J	Ribosomal protein L9
								BCAL1946		hypothetical protein	COG5662	K	Predicted transmembrane transcriptional regulator (anti-sigma factor)
								BCAL2010		hypothetical protein	-	-	-
								BCAL2041	hyuE	hydantoin racemase	COG4126	E	Hydantoin racemase
								BCAL2044	ldcA	L,D-carboxypeptidase A	COG1619	V	Uncharacterized proteins, homologs of microcin C7 resistance protein MccF
								BCAL2052		binding-protein-dependent transport system inner membrane protein	COG0600	P	ABC-type nitrate/sulfonate/bicarbonate transport system, permease component
								BCAL2071	smpB	SsrA-binding protein	COG0691	O	tmRNA-binding protein
								BCAL2074	ppsA	phosphoenolpyruvate synthase	COG0574	G	Phosphoenolpyruvate synthase/pyruvate phosphate dikinase
								BCAL2112	thiD	phosphomethylpyrimidine kinase	COG0351	H	Hydroxymethylpyrimidine/phosphomethylpyrimidine kinase
								BCAL2115A		family M22 non-peptidase-like protein	COG1214	O	Inactive homolog of metal-dependent proteases, putative molecular chaperone
								BCAL2198	iscS	cysteine desulfurase	COG1104	E	Cysteine sulfinate desulfinase/cysteine desulfurase and related enzymes
								BCAL2206	phaP	phasin-like protein	-	-	-
								BCAL2208	pdhB	dihydrolipoamide acetyltransferase	COG0508	C	Pyruvate/2-oxoglutarate dehydrogenase complex, dihydrolipoamide acyltransferase (E2) component, and related enzymes
								BCAL2209	aceE	pyruvate dehydrogenase subunit E1	COG2609	C	Pyruvate dehydrogenase complex, dehydrogenase (E1) component
								BCAL2211		two-component regulatory system, response regulator protein	COG4566	T	Response regulator
								BCAL2223	glnL	putative nitrogen regulation protein NR(II)	COG3852	T	Signal transduction histidine kinase, nitrogen specific
								BCAL2231		N-acetylglutamate synthase	COG0548	E	Acetylglutamate kinase
								BCAL2243		hypothetical protein	COG3758	S	Uncharacterized protein conserved in bacteria
								BCAL2253		hypothetical protein	-	-	-
								BCAL2308		hypothetical protein	-	-	-
								BCAL2330		hypothetical protein	-	-	-
								BCAL2335	nuoJ	NADH dehydrogenase subunit J	COG0839	C	NADH:ubiquinone oxidoreductase subunit 6 (chain J)
								BCAL2348	pnp	polynucleotide phosphorylase/polyadenylase	COG1185	J	Polyribonucleotide nucleotidyltransferase (polynucleotide phosphorylase)
								BCAL2359	ilvI	acetolactate synthase 3 catalytic subunit	COG0028	EH	Thiamine pyrophosphate-requiring enzymes acetolactate synthase, pyruvate dehydrogenase (cytochrome), glyoxylate carboligase, phosphonopyruvate decarboxylase
								BCAL2361		hypothetical protein	-	-	-
								BCAL2389	purD	phosphoribosylamine--glycine ligase	COG0151	F	Phosphoribosylamine-glycine ligase
								BCAL2391		nicotinic acid mononucleotide adenylyltransferase	COG1057	H	Nicotinic acid mononucleotide adenylyltransferase
								BCAL2397		putative lipoprotein	-	-	-
								BCAL2414		putative lipoprotein	-	-	-
								BCAL2433	talB	transaldolase B	COG0176	G	Transaldolase
								BCAL2555		hypothetical protein	-	-	-
								BCAL2631		phosphoenolpyruvate carboxylase	COG2352	C	Phosphoenolpyruvate carboxylase
								BCAL2638	argH	argininosuccinate lyase	COG0165	E	Argininosuccinate lyase
								BCAL2649		hypothetical protein	-	-	-
								BCAL2658	cobD	cobalamin biosynthesis protein	COG1270	H	Cobalamin biosynthesis protein CobD/CbiB
								BCAL2710	ispH	4-hydroxy-3-methylbut-2-enyl diphosphate reductase	COG0761	IM	Penicillin tolerance protein
								BCAL2717	nadC	nicotinate-nucleotide pyrophosphorylase	COG0157	H	Nicotinate-nucleotide pyrophosphorylase
								BCAL2718	nadA	quinolinate synthetase	COG0379	H	Quinolinate synthase
								BCAL2719		putative transmembrane fatty acid desaturase	COG1398	I	Fatty-acid desaturase
								BCAL2767	argF	ornithine carbamoyltransferase	COG0078	E	Ornithine carbamoyltransferase
								BCAL2773	xerD	site-specific tyrosine recombinase XerD	COG4974	L	Site-specific recombinase XerD
								BCAL2838	purC	phosphoribosylaminoimidazole-succinocarboxamide synthase	COG0152	F	Phosphoribosylaminoimidazolesuccinocarboxamide (SAICAR) synthase
								BCAL2842		putative branched-chain amino acid transport protein	COG4392	S	Predicted membrane protein
								BCAL2925	rplS	50S ribosomal protein L19	COG0335	J	Ribosomal protein L19
								BCAL2928	rpsP	30S ribosomal protein S16	COG0228	J	Ribosomal protein S16
								BCAL2953		putative prephenate dehydrogenase	COG0287	E	Prephenate dehydrogenase
								BCAL2954	pheA	bifunctional chorismate mutase/prephenate dehydratase	COG0077	E	Prephenate dehydratase
								BCAL2955	serC	phosphoserine aminotransferase	COG1932	HE	Phosphoserine aminotransferase
								BCAL2956		hypothetical protein	-	-	-
								BCAL2984		family C26 cysteine peptidase	COG2071	R	Predicted glutamine amidotransferases
								BCAL2987	dsbB	disulfide bond formation protein B	COG1495	O	Disulfide bond formation protein DsbB
								BCAL3004		chorismate mutase	COG1605	E	Chorismate mutase
								BCAL3010	spoT	guanosine-3',5'-bis(diphosphate) 3'-pyrophosphohydrolase	COG0317	TK	Guanosine polyphosphate pyrophosphohydrolases/synthetases
								BCAL3043	pgl	6-phosphogluconolactonase	COG0363	G	6-phosphogluconolactonase/Glucosamine-6-phosphate isomerase/deaminase
								BCAL3114	wzx	putative O-antigen exporter	COG2244	R	Membrane protein involved in the export of O-antigen and teichoic acid
								BCAL3118	wecA	UDP-N-acetylglucosamine-1-P transferase	COG0472	M	UDP-N-acetylmuramyl pentapeptide phosphotransferase/UDP-N-acetylglucosamine-1-phosphate transferase
								BCAL3200	tolQ	putative TolQ transport transmembrane protein	COG0811	U	Biopolymer transport proteins
								BCAL3201	tolR	putative TolR-related protein	COG0848	U	Biopolymer transport protein
								BCAL3202	tolA	possible TolA-related transport transmembrane protein	-	-	-
								BCAL3203	tolB	translocation protein TolB	COG0823	U	Periplasmic component of the Tol biopolymer transport system
								BCAL3257	miaA	tRNA delta(2)-isopentenylpyrophosphate transferase	COG0324	J	tRNA delta(2)-isopentenylpyrophosphate transferase
								BCAL3261	purM	phosphoribosylaminoimidazole synthetase	COG0150	F	Phosphoribosylaminoimidazole (AIR) synthetase
								BCAL3263		hypothetical protein	COG0560	E	Phosphoserine phosphatase
								BCAL3265		putative 2-amino-4-hydroxy-6-hydroxymethyldihydropteridine pyrophosphokinase	COG0801	H	7,8-dihydro-6-hydroxymethylpterin-pyrophosphokinase
								BCAL3268		chorismate binding enzyme	COG0147	EH	Anthranilate/para-aminobenzoate synthases component I
								BCAL3272		heat shock protein GrpE	COG0576	O	Molecular chaperone GrpE (heat shock protein)
								BCAL3292		pyrroline-5-carboxylate reductase	COG0345	E	Pyrroline-5-carboxylate reductase
								BCAL3301	oxyR	oxidative stress regulatory protein	COG0583	K	Transcriptional regulator
								BCAL3348a		hypothetical protein	-	-	-
								BCAL3351	pyrC	dihydroorotase	COG0418	F	Dihydroorotase
								BCAL3367	edd	phosphogluconate dehydratase	COG0129	EG	Dihydroxyacid dehydratase/phosphogluconate dehydratase
								BCAL3372		putative lipoprotein	COG2980	M	Rare lipoprotein B
								BCAL3377	omlA	putative outer membrane protein	COG2913	J	Small protein A (tmRNA-binding)
								BCAL3400	pyrF	orotidine 5'-phosphate decarboxylase	COG0284	F	Orotidine-5'-phosphate decarboxylase
								BCAL3413	aroE	shikimate 5-dehydrogenase	COG0169	E	Shikimate 5-dehydrogenase
								BCAL3430	ampD	N-acetyl-anhydromuranmyl-L-alanine amidase	COG3023	V	Negative regulator of beta-lactamase expression
								BCAL3454		hypothetical protein	-	-	-
								BCAM0005	repA	putative replication protein	-	-	-
								BCAM0045		putative lipoprotein	-	-	-
								BCAM0115		TetR family regulatory protein	-	-	-
								BCAM0121		putative lipoprotein	-	-	-
								BCAM0129		TetR family regulatory protein	COG1309	K	Transcriptional regulator
								BCAM0169		NmrA-like family protein	-	-	-
								BCAM0217		hypothetical protein	-	-	-
								BCAM0254		putative acyl carrier protein	-	-	-
								BCAM0271		hypothetical protein	COG4453	S	Uncharacterized protein conserved in bacteria
								BCAM0400	cynT	carbonic anhydrase	COG0288	P	Carbonic anhydrase
								BCAM0406		putative acetyltransferase	COG0456	R	Acetyltransferases
								BCAM0440		hypothetical protein	COG3313	R	Predicted Fe-S protein
								BCAM0442		two-component regulatory system sensor kinase	COG0642	T	Signal transduction histidine kinase
								BCAM0444		hypothetical protein	-	-	-
								BCAM0445		hypothetical protein	-	-	-
								BCAM0505		putative membrane-attached protein	-	-	-
								BCAM0507		CsbD-like protein	COG3237	S	Uncharacterized protein conserved in bacteria
								BCAM0536		hypothetical protein	-	-	-
								BCAM0541		putative DNA-binding protein	COG1813	K	Predicted transcription factor, homolog of eukaryotic MBF1
								BCAM0545		putative PTS transport system	COG1762	GT	Phosphotransferase system mannitol/fructose-specific IIA domain (Ntr-type)
								BCAM0559		TonB family protein	COG0810	M	Periplasmic protein TonB, links inner and outer membranes
								BCAM0561		transport protein	COG0848	U	Biopolymer transport protein
								BCAM0568		short chain dehydrogenase	COG1028	IQR	Dehydrogenases with different specificities (related to short-chain alcohol dehydrogenases)
								BCAM0573		hypothetical protein	-	-	-
								BCAM0588		MarR family regulatory protein	COG1846	K	Transcriptional regulators
								BCAM0591		putative hydrolase	COG1011	R	Predicted hydrolase (HAD superfamily)
								BCAM0615		TetR family regulatory protein	COG1309	K	Transcriptional regulator
								BCAM0632		putative acetyltransferase	COG0456	R	Acetyltransferases
								BCAM0653		LysR family regulatory protein	COG0583	K	Transcriptional regulator
								BCAM0654		AraC family regulatory protein	COG2207	K	AraC-type DNA-binding domain-containing proteins
								BCAM0656		3-hydroxybutyryl-CoA dehydrogenase	COG1250	I	3-hydroxyacyl-CoA dehydrogenase
								BCAM0675		putative DJ-1/PfpI family protein	COG4977	K	Transcriptional regulator containing an amidase domain and an AraC-type DNA-binding HTH domain
								BCAM0705		hypothetical protein	-	-	-
								BCAM0715		two-component regulatory system sensor kinase	COG0642	T	Signal transduction histidine kinase
								BCAM0716		hypothetical protein	-	-	-
								BCAM0719		hypothetical protein	-	-	-
								BCAM0735		hypothetical protein	-	-	-
								BCAM0736		hypothetical protein	-	-	-
								BCAM0746	argG	argininosuccinate synthase	COG0137	E	Argininosuccinate synthase
								BCAM0773		hypothetical protein	-	-	-
								BCAM0800		hypothetical protein	-	-	-
								BCAM0808		hypothetical protein	-	-	-
								BCAM0850		putative rubyerythrin	COG1592	C	Rubrerythrin
								BCAM0857	bceD	low molecular weight protein-tyrosine-phosphatase	COG0394	T	Protein-tyrosine-phosphatase
								BCAM0866		MarR family regulatory protein	COG1733	K	Predicted transcriptional regulators
								BCAM0880		putative methyltransferase	-	-	-
								BCAM0984	leuD	isopropylmalate isomerase small subunit	COG0066	E	3-isopropylmalate dehydratase small subunit
								BCAM0985	leuB	3-isopropylmalate dehydrogenase	COG0473	CE	Isocitrate/isopropylmalate dehydrogenase
								BCAM0990	trpF	N-(5'-phosphoribosyl)anthranilate isomerase	COG0135	E	Phosphoribosylanthranilate isomerase
								BCAM0993	trpA	tryptophan synthase subunit alpha	COG0159	E	Tryptophan synthase alpha chain
								BCAM0998	purF	amidophosphoribosyltransferase	COG0034	F	Glutamine phosphoribosylpyrophosphate amidotransferase
								BCAM0999	metZ	O-succinylhomoserine sulfhydrylase	COG0626	E	Cystathionine beta-lyases/cystathionine gamma-synthases
								BCAM1042		putative phage membrane protein	-	-	-
								BCAM1044		hypothetical protein	-	-	-
								BCAM1053B		hypothetical protein	-	-	-
								BCAM1053C		hypothetical protein	-	-	-
								BCAM1077		hypothetical protein	-	-	-
								BCAM1105		putative glycerol-3-phosphate dehydrogenase	COG0578	C	Glycerol-3-phosphate dehydrogenase
								BCAM1130		hypothetical protein	COG0715	P	ABC-type nitrate/sulfonate/bicarbonate transport systems, periplasmic components
								BCAM1136		hypothetical protein	-	-	-
								BCAM1139		MarR family regulatory protein	COG1846	K	Transcriptional regulators
								BCAM1141		putative isochorismatase	COG1335	Q	Amidases related to nicotinamidase
								BCAM1142		hypothetical protein	COG2309	E	Leucyl aminopeptidase (aminopeptidase T)
								BCAM1177		IclR family regulatory protein	COG1414	K	Transcriptional regulator
								BCAM1181		putative phosphate acetyltransferase	COG0280	C	Phosphotransacetylase
								BCAM1267		hydroxyproline-2-epimerase	COG3938	E	Proline racemase
								BCAM1268a		2Fe-2S ferredoxin	-	-	-
								BCAM1351		putative regulatory protein	COG1734	T	DnaK suppressor protein
								BCAM1531		putative lipoprotein	-	-	-
								BCAM1622		BNR/Asp-box repeat protein	COG4447	R	Uncharacterized protein related to plant photosystem II stability/assembly factor
								BCAM1642		short chain dehydrogenase	COG1028	IQR	Dehydrogenases with different specificities (related to short-chain alcohol dehydrogenases)
								BCAM1661	ecfH	RNA polymerase sigma factor	COG1595	K	DNA-directed RNA polymerase specialized sigma subunit, sigma24 homolog
								BCAM1662		hypothetical protein	-	-	-
								BCAM1663a		putative aldehyde dehydrogenas (fragment)	COG1012	C	NAD-dependent aldehyde dehydrogenases
								BCAM1677		hypothetical protein	COG3749	S	Uncharacterized protein conserved in bacteria
								BCAM1690		uracil DNA glycosylase superfamily protein	COG1573	L	Uracil-DNA glycosylase
								BCAM1734		putative cytochrome C	COG2010	C	Cytochrome c, mono- and diheme variants
								BCAM1736		hypothetical protein	-	-	-
								BCAM1859		hypothetical protein	-	-	-
								BCAM1939		putative 3-alpha-(or 20-beta)-hydroxysteroid dehydrogenase	COG1028	IQR	Dehydrogenases with different specificities (related to short-chain alcohol dehydrogenases)
								BCAM1950		LysR family regulatory protein	COG0583	K	Transcriptional regulator
								BCAM1966		ArsR family regulatory protein	COG0640	K	Predicted transcriptional regulators
								BCAM2040	bcscQ	type III secretion system protein	COG1886	NU	Flagellar motor switch/type III secretory pathway protein
								BCAM2047		hypothetical protein	-	-	-
								BCAM2049	bcscL	type III secretion system protein	COG1317	NU	Flagellar biosynthesis/type III secretory pathway protein
								BCAM2051	bcscJ	type III secretion system protein	COG4669	U	Type III secretory pathway, lipoprotein EscJ
								BCAM2095		putative DNA-binding protein	COG1396	K	Predicted transcriptional regulators
								BCAM2116		hypothetical protein	-	-	-
								BCAM2161		two-component regulatory system sensor kinase	COG0642	T	Signal transduction histidine kinase
								BCAM2186		putative macrolide-specific efflux system transport protein	COG0845	M	Membrane-fusion protein
								BCAM2192		enoyl-CoA hydratase	COG1024	I	Enoyl-CoA hydratase/carnithine racemase
								BCAM2234	pchB	isochorismate-pyruvate lyase	COG1605	E	Chorismate mutase
								BCAM2299		putative cytochrome c	-	-	-
								BCAM2303		putative methylamine utilization protein	-	-	-
								BCAM2306		AraC family regulatory protein	COG4977	K	Transcriptional regulator containing an amidase domain and an AraC-type DNA-binding HTH domain
								BCAM2317		hypothetical protein	COG2113	E	ABC-type proline/glycine betaine transport systems, periplasmic components
								BCAM2318		putative ferredoxin oxidoreductase	COG1018	C	Flavodoxin reductases (ferredoxin-NADPH reductases) family 1
								BCAM2324		hypothetical protein	COG1719	R	Predicted hydrocarbon binding protein (contains V4R domain)
								BCAM2328		hypothetical protein	COG0823	U	Periplasmic component of the Tol biopolymer transport system
								BCAM2333	fdhA	putative glutathione-independent formaldehyde dehydrogenase	COG1063	ER	Threonine dehydrogenase and related Zn-dependent dehydrogenases
								BCAM2359A		putative DNA-binding protein	-	-	-
								BCAM2370	hip	putative high-potential iron-sulfur protein	-	-	-
								BCAM2375		penicillin-binding protein (fragment)	COG4953	M	Membrane carboxypeptidase/penicillin-binding protein PbpC
								BCAM2379		NUDIX hydrolase	COG1051	F	ADP-ribose pyrophosphatase
								BCAM2390	soxD	putative sarcosine oxidase subunit delta	COG4311	E	Sarcosine oxidase delta subunit
								BCAM2400b		hypothetical protein	-	-	-
								BCAM2402		hypothetical protein	-	-	-
								BCAM2429a		putative lipoprotein	-	-	-
								BCAM2451		two-component regulatory system sensor kinase	COG0642	T	Signal transduction histidine kinase
								BCAM2507		major facilitator superfamily protein	-	-	-
								BCAM2673		putative lipoprotein	-	-	-
								BCAS0025	eutB	threonine dehydratase	COG1171	E	Threonine dehydratase
								BCAS0028		succinylglutamate desuccinylase/aspartoacylase family protein	COG3608	R	Predicted deacylase
								BCAS0042		putative FAD-dependent oxidoreductase	COG0665	E	Glycine/D-amino acid oxidases (deaminating)
								BCAS0048		putative prephenate dehydrogenase	COG0665	E	Glycine/D-amino acid oxidases (deaminating)
								BCAS0073		putative hydrolase	COG0596	R	Predicted hydrolases or acyltransferases (alpha/beta hydrolase superfamily)
								BCAS0082		serine peptidase, family S33	-	-	-
								BCAS0083		TetR family regulatory protein	COG1309	K	Transcriptional regulator
								BCAS0091		putative pirin family protein	COG1741	R	Pirin-related protein
								BCAS0099		LacI family regulatory protein	COG1609	K	Transcriptional regulators
								BCAS0100		putative ribokinase	COG0524	G	Sugar kinases, ribokinase family
								BCAS0109		succinylglutamate desuccinylase/aspartoacylase family protein	COG3608	R	Predicted deacylase
								BCAS0110		periplasmic solute-binding protein	COG0834	ET	ABC-type amino acid transport/signal transduction systems, periplasmic component/domain
								BCAS0118		putative H-NS family DNA-binding protein	COG2916	R	DNA-binding protein H-NS
								BCAS0128		ABC transporter ATP-binding protein	COG1125	E	ABC-type proline/glycine betaine transport systems, ATPase components
								BCAS0129		putative binding-protein-dependent transport system protein	COG1174	E	ABC-type proline/glycine betaine transport systems, permease component
								BCAS0131		putative binding-protein-dependent transport system protein	COG1174	E	ABC-type proline/glycine betaine transport systems, permease component
								BCAS0137		hypothetical protein	COG0161	H	Adenosylmethionine-8-amino-7-oxononanoate aminotransferase
								BCAS0138		putative aldehyde dehydrogenase	COG1012	C	NAD-dependent aldehyde dehydrogenases
								BCAS0142		putative amino-acid transport system protein	COG4177	E	ABC-type branched-chain amino acid transport system, permease component
								BCAS0143		ABC transporter ATP-binding protein	COG0411	E	ABC-type branched-chain amino acid transport systems, ATPase component
								BCAS0144		ABC transporter ATP-binding protein	COG0410	E	ABC-type branched-chain amino acid transport systems, ATPase component
								BCAS0147		hypothetical protein	COG3391	S	Uncharacterized conserved protein
								BCAS0150		hypothetical protein	-	-	-
								BCAS0164		hypothetical protein	COG1034	C	NADH dehydrogenase/NADH:ubiquinone oxidoreductase 75 kD subunit (chain G)
								BCAS0186		putative acyl carrier protein phosphodiesterase	COG1182	I	Acyl carrier protein phosphodiesterase
								BCAS0201	afcF	AfcF	COG0277	C	FAD/FMN-containing dehydrogenases
								BCAS0211		putative pyridoxal-dependent decarboxylase	COG0019	E	Diaminopimelate decarboxylase
								BCAS0213		hypothetical protein	-	-	-
								BCAS0214		hypothetical protein	-	-	-
								BCAS0215		hypothetical protein	-	-	-
								BCAS0217		hypothetical protein	-	-	-
								BCAS0218		hypothetical protein	-	-	-
								BCAS0219		hypothetical protein	-	-	-
								BCAS0220		putative permease	COG4591	M	ABC-type transport system, involved in lipoprotein release, permease component
								BCAS0221	afcB	ABC transporter ATP-binding protein (pseudogene)	COG1136	V	ABC-type antimicrobial peptide transport system, ATPase component
								BCAS0224	afcD	hypothetical protein	-	-	-
								BCAS0263		two-component regulatory system, response regulator protein	COG3437	KT	Response regulator containing a CheY-like receiver domain and an HD-GYP domain
								BCAS0273		urea amidolyase allophanate hydrolase subunit	COG0154	J	Asp-tRNAAsn/Glu-tRNAGln amidotransferase A subunit and related amidases
								BCAS0274		putative binding-protein-dependent transport system protein	COG0600	P	ABC-type nitrate/sulfonate/bicarbonate transport system, permease component
								BCAS0276		hypothetical protein	COG0834	ET	ABC-type amino acid transport/signal transduction systems, periplasmic component/domain
								BCAS0284		Major Facilitator Superfamily protein	COG2814	G	Arabinose efflux permease
								BCAS0286		hypothetical protein	-	-	-
								BCAS0289		putative multidrug resistance transporter protein	-	-	-
								BCAS0298		flp type pilus subunit	-	-	-
								BCAS0300		flp type pilus subunit	-	-	-
								BCAS0302		hypothetical protein	COG0606	O	Predicted ATPase with chaperone activity
								BCAS0309		flp pilus type assembly-related protein	COG4963	U	Flp pilus assembly protein, ATPase CpaE
								BCAS0311		flp type pilus assembly protein	COG4965	U	Flp pilus assembly protein TadB
								BCAS0313		hypothetical protein	COG4313	C	Protein involved in meta-pathway of phenol degradation
								BCAS0316		short chain dehydrogenase	COG1028	IQR	Dehydrogenases with different specificities (related to short-chain alcohol dehydrogenases)
								BCAS0319		putative oxidoreductase	COG1529	C	Aerobic-type carbon monoxide dehydrogenase, large subunit CoxL/CutL homologs
								BCAS0329		putative sugar efflux transporter	-	-	-
								BCAS0340		ABC transporter ATP-binding protein	COG1116	P	ABC-type nitrate/sulfonate/bicarbonate transport system, ATPase component
								BCAS0341		putative binding-protein-dependent transport system protein	COG0600	P	ABC-type nitrate/sulfonate/bicarbonate transport system, permease component
								BCAS0342		hypothetical protein	COG0715	P	ABC-type nitrate/sulfonate/bicarbonate transport systems, periplasmic components
								BCAS0343		Major Facilitator Superfamily protein	COG2814	G	Arabinose efflux permease
								BCAS0345		putative acyl-CoA dehydrogenase protein	COG1960	I	Acyl-CoA dehydrogenases
								BCAS0346		putative dehydrogenase	COG1960	I	Acyl-CoA dehydrogenases
								BCAS0355	xylA	xylose isomerase	COG2115	G	Xylose isomerase
								BCAS0366		putative shikimate dehydrogenase	COG0169	E	Shikimate 5-dehydrogenase
								BCAS0371		hypothetical protein	COG3970	R	Fumarylacetoacetate (FAA) hydrolase family protein
								BCAS0384		putative dehydrogenase	COG0111	HE	Phosphoglycerate dehydrogenase and related dehydrogenases
								BCAS0385		putative GNAT family acetyltransferase	COG3153	R	Predicted acetyltransferase
								BCAS0394		hypothetical protein	COG3450	R	Predicted enzyme of the cupin superfamily
								BCAS0403		hypothetical protein	-	-	-
								BCAS0412		hypothetical protein	-	-	-
								BCAS0418		putative luciferase-like monooxygenase	COG2141	C	Coenzyme F420-dependent N5,N10-methylene tetrahydromethanopterin reductase and related flavin-dependent oxidoreductases
								BCAS0429		hypothetical protein	-	-	-
								BCAS0440		ABC transporter ATP-binding protein	COG1129	G	ABC-type sugar transport system, ATPase component
								BCAS0442		putative binding-protein-dependent transport system protein	COG4160	E	ABC-type arginine/histidine transport system, permease component
								BCAS0443		putative binding-protein-dependent transport system protein	COG4215	E	ABC-type arginine transport system, permease component
								BCAS0445		putative monooxygenase	COG2141	C	Coenzyme F420-dependent N5,N10-methylene tetrahydromethanopterin reductase and related flavin-dependent oxidoreductases
								BCAS0447		putative GNAT family acetyltransferase	-	-	-
								BCAS0461		putative lipoprotein	COG3868	S	Uncharacterized conserved protein
								BCAS0462		putative alpha-galactosidase	COG3345	G	Alpha-galactosidase
								BCAS0463		hypothetical protein	-	-	-
								BCAS0464		putative tagose-1,6-bisphosphate aldolase	COG4573	G	Predicted tagatose 6-phosphate kinase
								BCAS0465		putative tagatose-6-phosphate ketose/aldose isomerase	COG2222	M	Predicted phosphosugar isomerases
								BCAS0466		putative N-acetylglucosamine kinase	COG2971	G	Predicted N-acetylglucosamine kinase
								BCAS0467		DeoR family regulatory protein	COG1349	KG	Transcriptional regulators of sugar metabolism
								BCAS0471		outer membrane efflux protein	COG1538	MU	Outer membrane protein
								BCAS0472		putative multidrug resistance transporter protein	COG2814	G	Arabinose efflux permease
								BCAS0479		hypothetical protein	-	-	-
								BCAS0482		hypothetical protein	-	-	-
								BCAS0484		putative mandelate racemase	COG4948	MR	L-alanine-DL-glutamate epimerase and related enzymes of enolase superfamily
								BCAS0486		putative glycosyl hydrolase	COG3387	G	Glucoamylase and related glycosyl hydrolases
								BCAS0488		putative cytochrome c oxidase polypeptide II precursor	COG1622	C	Heme/copper-type cytochrome/quinol oxidases, subunit 2
								BCAS0497	catA2	catechol 1,2-dioxygenase 2	COG3485	Q	Protocatechuate 3,4-dioxygenase beta subunit
								BCAS0533	BcepMu22	putative soluble lytic murein transglycosylase	COG0741	M	Soluble lytic murein transglycosylase and related regulatory proteins (some contain LysM/invasin domains)
								BCAS0543	BcepMu12	putative phage transcriptional regulator	COG1414	K	Transcriptional regulator
								BCAS0558A		LysR family regulatory protein	COG0583	K	Transcriptional regulator
								BCAS0568		hypothetical protein	COG3619	S	Predicted membrane protein
								BCAS0570		putative alpha/beta hydrolase fold protein	COG0596	R	Predicted hydrolases or acyltransferases (alpha/beta hydrolase superfamily)
								BCAS0574		amino acid ABC transporter ATP-binding protein	COG1126	E	ABC-type polar amino acid transport system, ATPase component
								BCAS0576		putative binding-protein-dependent transport system protein	COG0765	E	ABC-type amino acid transport system, permease component
								BCAS0578	ansP	L-asparagine permease	COG1113	E	Gamma-aminobutyrate permease and related permeases
								BCAS0586		two-component regulatory system, response regulator protein	COG0745	TK	Response regulators consisting of a CheY-like receiver domain and a winged-helix DNA-binding domain
								BCAS0587		2Fe-2S ferredoxin (pseudogene)	-	-	-
								BCAS0594		putative ribokinase	COG0524	G	Sugar kinases, ribokinase family
								BCAS0604		hypothetical protein	COG5500	S	Predicted integral membrane protein
								BCAS0605		NmrA-like family protein	COG0702	MG	Predicted nucleoside-diphosphate-sugar epimerases
								BCAS0620		two-component regulatory system, response regulator protein	COG0745	TK	Response regulators consisting of a CheY-like receiver domain and a winged-helix DNA-binding domain
								BCAS0635		putative manganese-containing catalase	COG3546	P	Mn-containing catalase
								BCAS0688		TetR family regulatory protein	COG1309	K	Transcriptional regulator
								BCAS0703		putative short-chain dehydrogenase	COG0300	R	Short-chain dehydrogenases of various substrate specificities
								BCAS0738		putative short-chain dehydrogenase family protein	COG1028	IQR	Dehydrogenases with different specificities (related to short-chain alcohol dehydrogenases)
								BCAS0753		hypothetical protein	-	-	-
								BCAS0762		hypothetical protein	-	-	-
								BCAS0768		AraC family regulatory protein	COG2207	K	AraC-type DNA-binding domain-containing proteins
								pBCA003		hypothetical protein	-	-	-
								pBCA010		hypothetical protein	-	-	-
								pBCA011		putative adhesin (pseudogene)	-	-	-
								pBCA013		hypothetical protein	-	-	-
								pBCA015		hypothetical protein	-	-	-
								pBCA022		hypothetical protein	COG4422	S	Bacteriophage protein gp37
								pBCA024		hypothetical protein	-	-	-
								pBCA025	traF	putative TraF conjugative transfer protein	COG0526	OC	Thiol-disulfide isomerase and thioredoxins
								pBCA033		putative peptidase protein	COG4959	OU	Type IV secretory pathway, protease TraF
								pBCA035		GntR family regulatory protein	COG2186	K	Transcriptional regulators
								pBCA036		hypothetical protein	COG1502	I	Phosphatidylserine/phosphatidylglycerophosphate/cardiolipin synthases and related enzymes
								pBCA037		hypothetical protein	-	-	-
								pBCA037a		hypothetical protein	-	-	-
								pBCA038		hypothetical protein	-	-	-
								pBCA040		hypothetical protein	-	-	-
								pBCA045		hypothetical protein	-	-	-
								pBCA046	traE	putative TraE conjugative transfer protein	-	-	-
								pBCA048		hypothetical protein	-	-	-
								pBCA048a		hypothetical protein	-	-	-
								pBCA049		putative transglycosylase protein	COG0741	M	Soluble lytic murein transglycosylase and related regulatory proteins (some contain LysM/invasin domains)
								pBCA058		thiol:disulfide interchange protein DsbD precursor (fragment)	COG4232	OC	Thiol:disulfide interchange protein
								pBCA076		hypothetical protein	-	-	-
								pBCA089		hypothetical protein	-	-	-
								pBCA089a		resolvase (fragment)	-	-	-
								pBCA091		hypothetical protein	-	-	-
								pBCA094		hypothetical protein	COG4456	S	Virulence-associated protein and related proteins
